# Supplementary material for: Targeted genome mining with GATOR-GC maps the evolutionary landscape of biosynthetic diversity
Source: bioRxiv. 2025 Feb 28:2025.02.24.639861. Preprint. [Version 1] doi: 10.1101/2025.02.24.639861 (PMC11888242; doi:10.1101/2025.02.24.639861)
Supplement: Supplement 6 [file media-6.xlsx]

## Sheet: pfam_window_unique_counts
PFAM annotation	Ocurrence	Percentage
DndB--PF14072.11--DpdB	2335	100
TGT--PF01702.23--DpdA	2335	100
DEAD--PF00270.34--DpdF	2039	87.3233
PLDc_2--PF13091.11--DpdK	1941	83.1263
AAA_22--PF13401.11--DpdH	1875	80.2998
PTPS--PF01242.24	1824	78.1156
SNF2-rel_dom--PF00176.28--DpdE	1783	76.3597
DUF6884--PF21818.2--DpdC	1720	73.6617
Arm-DNA-bind_3--PF13356.11	664	28.4368
ADH_zinc_N--PF00107.31	651	27.8801
QueC--PF06508.18	645	27.6231
LptF_LptG--PF03739.19	583	24.9679
Radical_SAM--PF04055.26	555	23.7687
Peptidase_M17--PF00883.26	516	22.0985
DNA_pol3_chi--PF04364.18	502	21.4989
tRNA-synt_1--PF00133.27	483	20.6852
HTH_Tnp_1--PF01527.25	481	20.5996
zinc_ribbon_11--PF11682.13	447	19.1435
HerA_C--PF05872.17	436	18.6724
Helicase_C--PF00271.36	418	17.9015
OmdA--PF13376.11	397	17.0021
DUF898--PF05987.18	396	16.9593
Acetyltransf_1--PF00583.30	392	16.788
DUF3502--PF12010.13	365	15.6317
Peripla_BP_3--PF13377.11	347	14.8608
RraB--PF06877.16	344	14.7323
Transposase_20--PF02371.21	342	14.6467
OTCace--PF00185.29	337	14.4325
UvrC_RNaseH--PF22920.1	335	14.3469
Inovirus_Gp2--PF11726.13	315	13.4904
Phage_AlpA--PF05930.17	308	13.1906
GCHY-1--PF02649.19	295	12.6338
TPR_18--PF13512.11	290	12.4197
DEDD_Tnp_IS110--PF01548.22	267	11.4347
PTS_EIIA_2--PF00359.27	261	11.1777
SIS--PF01380.27	261	11.1777
DUF2325--PF10087.14	250	10.7066
PTS_IIB--PF02302.22	249	10.6638
EIIC-GAT--PF03611.19	244	10.4497
S_4TM--PF18159.6	240	10.2784
Glyoxalase--PF00903.30	234	10.0214
Sde2_N_Ubi_yeast--PF13019.11	230	9.85011
DUF386--PF04074.17	228	9.76445
MFS_1--PF07690.21	223	9.55032
adh_short--PF00106.30	222	9.50749
Phage_integrase--PF00589.27	215	9.20771
Vut_1--PF02592.20	213	9.12206
rve--PF00665.31	199	8.52248
SKI--PF01202.27	190	8.13704
GntP_permease--PF02447.21	187	8.00857
PTS_EIIC--PF02378.23	186	7.96574
DUF4432--PF14486.11	181	7.75161
HNH_2--PF13391.11	179	7.66595
NanE--PF04131.19	171	7.32334
ABC_tran--PF00005.32	167	7.15203
Phage_int_M--PF22022.1	165	7.06638
BPD_transp_1--PF00528.27	161	6.89507
rve_3--PF13683.11	160	6.85225
SopA--PF13981.11	155	6.63812
Pesticin--PF16754.10	141	6.03854
PfkB--PF00294.29	140	5.99572
PPARgamma_N--PF12577.13	133	5.69593
CcdB--PF01845.22	133	5.69593
CcdA--PF07362.17	131	5.61028
Metallophos--PF00149.33	124	5.31049
DeoRC--PF00455.27	123	5.26767
AAA_16--PF13191.11	120	5.13919
TetR_N--PF00440.28	120	5.13919
Pro_CA--PF00484.24	120	5.13919
Sulfate_transp--PF00916.25	117	5.01071
SBP_bac_8--PF13416.11	115	4.92505
AP_endonuc_2--PF01261.29	113	4.8394
GFO_IDH_MocA--PF01408.27	106	4.53961
HNH_5--PF14279.11	103	4.41113
TPP_enzyme_C--PF02775.26	100	4.28266
HTH_3--PF01381.27	95	4.06852
Peripla_BP_1--PF00532.26	95	4.06852
DUF5097--PF17020.10	95	4.06852
MiaE--PF06175.16	93	3.98287
Nbl1_Borealin_N--PF10444.14	92	3.94004
Glyco_tran_WecG--PF03808.18	90	3.85439
DUF5375--PF17345.7	88	3.76874
Pex19--PF04614.17	87	3.72591
DUF489--PF04356.17	85	3.64026
Ogr_Delta--PF04606.17	81	3.46895
Psu--PF07455.16	81	3.46895
Methyltransf_25--PF13649.11	76	3.25482
DUF2090--PF09863.14	76	3.25482
Prim_Zn_Ribbon--PF08273.17	75	3.21199
DUF3158--PF11358.13	75	3.21199
ParBc--PF02195.23	71	3.04069
DUF2857--PF11198.13	71	3.04069
AcaB--PF08900.16	70	2.99786
Topoisom_bac--PF01131.25	68	2.91221
SLT--PF01464.25	67	2.86938
IclR--PF01614.23	65	2.78373
SPACA9--PF15120.11	65	2.78373
UvrD-helicase--PF00580.26	63	2.69807
TraG-D_C--PF12696.12	62	2.65525
MSP1_C--PF07462.16	62	2.65525
DUF3577--PF12101.13	62	2.65525
ILVD_EDD--PF00920.26	61	2.61242
RadC--PF04002.20	61	2.61242
ADI--PF02274.22	61	2.61242
Arg_repressor--PF01316.26	60	2.56959
PDDEXK_1--PF12705.12	59	2.52677
DUF4400--PF14348.11	59	2.52677
ADH_N--PF08240.17	57	2.44111
HNH--PF01844.28	55	2.35546
HTH_31--PF13560.11	55	2.35546
MFS_2--PF13347.11	54	2.31263
Response_reg--PF00072.29	53	2.26981
Glyco_hydro_43--PF04616.19	53	2.26981
AAA_12--PF13087.11	52	2.22698
DHDPS--PF00701.27	52	2.22698
Resolvase--PF00239.26	50	2.14133
RHH_1--PF01402.26	49	2.0985
AA_kinase--PF00696.33	49	2.0985
DDE_Tnp_1--PF01609.26	48	2.05567
HSP20--PF00011.26	48	2.05567
LysR_substrate--PF03466.25	47	2.01285
adh_short_C2--PF13561.11	47	2.01285
APH--PF01636.28	47	2.01285
HATPase_c--PF02518.31	45	1.92719
Plasmid_RAQPRD--PF09686.15	45	1.92719
DUF3487--PF11990.13	45	1.92719
DUF2976--PF11190.13	44	1.88437
DUF4372--PF14294.11	44	1.88437
DUF3262--PF11660.13	43	1.84154
DUF2895--PF11444.13	41	1.75589
rve_2--PF13333.11	41	1.75589
SymE_toxin--PF08845.15	40	1.71306
HTH_17--PF12728.12	39	1.67024
DUF4942--PF13708.11	39	1.67024
DcuC--PF03606.20	39	1.67024
Phage_ASH--PF10554.14	39	1.67024
Sigma70_r4_2--PF08281.17	38	1.62741
DUF932--PF06067.16	38	1.62741
NPV_P10--PF05531.17	37	1.58458
DED--PF01335.26	37	1.58458
FUT8_N_cat--PF19745.4	37	1.58458
HTH_21--PF13276.11	36	1.54176
Hydrolase--PF00702.31	36	1.54176
TctC--PF03401.19	35	1.49893
Mrr_cat--PF04471.17	34	1.4561
SLFN-g3_helicase--PF09848.14	33	1.41328
DUF4795--PF16043.10	33	1.41328
zf-ribbon_3--PF13248.11	33	1.41328
Pkinase--PF00069.30	32	1.37045
DUF3987--PF13148.11	31	1.32762
3H--PF02829.19	31	1.32762
GCH_III--PF05165.17	31	1.32762
MazG-like--PF12643.12	30	1.2848
DUF3438--PF11920.13	30	1.2848
RVT_1--PF00078.32	30	1.2848
NUDIX--PF00293.33	30	1.2848
DDE_3--PF13358.11	30	1.2848
Beta-lactamase--PF00144.29	30	1.2848
GTP_cyclohydroI--PF01227.27	29	1.24197
WYL--PF13280.11	29	1.24197
Fer4_12--PF13353.11	29	1.24197
AAA_2--PF07724.19	29	1.24197
RNA_pol_Rpb6--PF01192.27	29	1.24197
PilO--PF04350.18	28	1.19914
MarR_2--PF12802.12	27	1.15632
TPR_12--PF13424.11	26	1.11349
HAD_2--PF13419.11	25	1.07066
CbeA_antitoxin--PF06154.16	25	1.07066
AAA_33--PF13671.11	24	1.02784
Transposase_mut--PF00872.23	24	1.02784
SPOR--PF05036.18	24	1.02784
GFA--PF04828.20	23	0.985011
3-dmu-9_3-mt--PF06983.18	23	0.985011
Sugar_tr--PF00083.29	23	0.985011
MPTase-PolyVal--PF18818.6	23	0.985011
HTH_23--PF13384.11	23	0.985011
Vac_Fusion--PF02346.21	23	0.985011
Nsp1_C--PF05064.18	23	0.985011
UPF0149--PF03695.18	22	0.942184
FAM186A-B_C--PF20865.2	22	0.942184
Ribosomal_L17--PF01196.24	22	0.942184
AMP-binding--PF00501.33	22	0.942184
DUF4835--PF16119.10	22	0.942184
c-SKI_SMAD_bind--PF08782.15	22	0.942184
DDE_Tnp_IS66--PF03050.19	21	0.899358
AlaE--PF06610.18	21	0.899358
TetR_C_1--PF02909.22	21	0.899358
TraG_N--PF07916.16	21	0.899358
OMP_b-brl--PF13505.11	21	0.899358
GerE--PF00196.24	20	0.856531
TraI_2--PF07514.16	20	0.856531
Peptidase_M78--PF06114.18	20	0.856531
AAA_21--PF13304.11	20	0.856531
DUF3828--PF12883.12	20	0.856531
Fimbrial--PF00419.25	20	0.856531
DDE_Tnp_ISL3--PF01610.22	19	0.813704
B5--PF03484.20	19	0.813704
DALR_1--PF05746.20	19	0.813704
HNH_4--PF13395.11	19	0.813704
CbtA_toxin--PF06755.17	19	0.813704
OTCace_N--PF02729.26	19	0.813704
Pox_D5--PF03288.21	19	0.813704
DUF4037--PF13228.11	19	0.813704
DUF7018--PF22872.1	19	0.813704
GSP_synth--PF03738.19	18	0.770878
ResIII--PF04851.20	18	0.770878
DUF6229--PF19740.4	18	0.770878
Aminotran_1_2--PF00155.26	18	0.770878
N6_Mtase--PF02384.21	18	0.770878
DNA_methylase--PF00145.22	18	0.770878
HTH_32--PF13565.11	18	0.770878
SBP_bac_5--PF00496.27	18	0.770878
DUF4096--PF13340.11	18	0.770878
Mu-transpos_C--PF09299.16	18	0.770878
HTH_IclR--PF09339.15	18	0.770878
PapD_N--PF00345.25	18	0.770878
Na_Ca_ex_C--PF16494.10	18	0.770878
Ion_trans_2--PF07885.21	17	0.728051
DUF6348--PF19875.4	17	0.728051
FCD--PF07729.17	17	0.728051
IstB_IS21--PF01695.22	17	0.728051
Peptidase_S24--PF00717.28	17	0.728051
Acetyltransf_3--PF13302.12	17	0.728051
DDE_Tnp_4--PF13359.11	17	0.728051
Ku--PF02735.21	17	0.728051
Usher--PF00577.25	17	0.728051
Vps62--PF06101.16	17	0.728051
NadA--PF02445.21	16	0.685225
BMFP--PF04380.18	16	0.685225
AA_permease_2--PF13520.11	16	0.685225
TniB--PF05621.16	16	0.685225
ParE_toxin--PF05016.20	16	0.685225
Flavoprotein--PF02441.24	16	0.685225
HATPase_c_2--PF13581.11	16	0.685225
DUF1456--PF07308.18	16	0.685225
DDE_Tnp_1_5--PF13737.11	16	0.685225
BLOC1_2--PF10046.14	16	0.685225
DUF2891--PF11199.13	16	0.685225
DDE_Tnp_IS1--PF03400.18	16	0.685225
MscS_porin--PF12795.12	16	0.685225
Bax1-I--PF01027.25	16	0.685225
Apc5_N--PF21371.2	16	0.685225
ApoB100_C--PF12491.13	16	0.685225
Peptidase_M29--PF02073.20	16	0.685225
TnpB_IS66--PF05717.18	15	0.642398
DJ-1_PfpI--PF01965.29	15	0.642398
PALP--PF00291.30	15	0.642398
SIR2_2--PF13289.11	15	0.642398
TraU--PF06834.16	15	0.642398
Aldedh--PF00171.27	15	0.642398
DUF2787--PF10980.13	15	0.642398
YqaJ--PF09588.15	15	0.642398
Gp3-like--PF18897.5	15	0.642398
Trm5_N--PF18093.6	15	0.642398
Abhydrolase_6--PF12697.12	15	0.642398
Arr-ms--PF12120.13	15	0.642398
DUF1428--PF07237.16	15	0.642398
DUF6165--PF19662.4	15	0.642398
Endonuclease_7--PF02945.20	15	0.642398
DUF987--PF06174.16	15	0.642398
Zn_ribbon_2--PF12674.12	15	0.642398
Antirestrict--PF03230.18	15	0.642398
BrxA--PF08849.16	15	0.642398
OmpA--PF00691.25	14	0.599572
DUF350--PF03994.19	14	0.599572
DUF1190--PF06693.16	14	0.599572
IMS--PF00817.25	14	0.599572
TonB_dep_Rec_b-barrel--PF00593.29	14	0.599572
GIP1_N--PF06972.16	14	0.599572
DUF5753--PF19054.5	14	0.599572
CopD--PF05425.18	14	0.599572
Gcw_chp--PF09694.15	14	0.599572
DUF4440--PF14534.11	14	0.599572
Methylase_S--PF01420.24	14	0.599572
Gluconate_2-dh3--PF13618.11	14	0.599572
DUF4706--PF15797.10	14	0.599572
ABC_N--PF20446.3	14	0.599572
DDE_Tnp_1_assoc--PF13808.11	14	0.599572
PD40--PF07676.17	13	0.556745
TolA_bind_tri--PF16331.10	13	0.556745
DUF2214--PF09980.14	13	0.556745
NERD--PF08378.16	13	0.556745
DUF262--PF03235.19	13	0.556745
HTH_18--PF12833.12	13	0.556745
MerR_1--PF13411.11	13	0.556745
GntR--PF00392.26	13	0.556745
HTH_36--PF13730.11	13	0.556745
Glycos_transf_2--PF00535.31	13	0.556745
NAD_binding_10--PF13460.11	13	0.556745
Aldo_ket_red--PF00248.26	13	0.556745
ThiF--PF00899.26	13	0.556745
NAD_binding_1--PF00175.26	13	0.556745
LigD_Prim-Pol--PF21686.2	13	0.556745
HNH_3--PF13392.11	13	0.556745
KdgM--PF06178.18	13	0.556745
SASA--PF03629.23	13	0.556745
IrmA--PF18673.6	13	0.556745
LRAT--PF04970.18	13	0.556745
DUF2420--PF10336.14	13	0.556745
Abi_C--PF14355.11	13	0.556745
TolA--PF06519.16	12	0.513919
Methyltransf_11--PF08241.17	12	0.513919
EAL--PF00563.25	12	0.513919
Arm-DNA-bind_2--PF12167.13	12	0.513919
Ribonuc_L-PSP--PF01042.26	12	0.513919
NACHT--PF05729.17	12	0.513919
DUF1932--PF09130.16	12	0.513919
CPT--PF07931.17	12	0.513919
Epimerase--PF01370.26	12	0.513919
T2SSE--PF00437.25	12	0.513919
DUF3944--PF13099.11	12	0.513919
DUF3604--PF12228.13	12	0.513919
X-Tfes_XVIPCD--PF20410.3	12	0.513919
Tn7_TnsA-like_N--PF08722.16	12	0.513919
N6_N4_Mtase--PF01555.23	12	0.513919
SMEK_N--PF21941.1	12	0.513919
HIP1_clath_bdg--PF16515.10	12	0.513919
DUF4607--PF15380.11	12	0.513919
DUF905--PF06006.17	12	0.513919
Lactococcin--PF04369.18	12	0.513919
RE_AspBHI_N--PF18062.6	12	0.513919
PDXDC1-like_cen2--PF22937.1	12	0.513919
Sigma70_r2--PF04542.19	11	0.471092
HTH_26--PF13443.11	11	0.471092
PadR--PF03551.19	11	0.471092
AA_permease--PF00324.26	11	0.471092
tRNA-synt_2--PF00152.25	11	0.471092
EamA--PF00892.25	11	0.471092
DUF397--PF04149.17	11	0.471092
CSD--PF00313.27	11	0.471092
HTH_11--PF08279.17	11	0.471092
DUF2267--PF10025.14	11	0.471092
Polyketide_cyc2--PF10604.14	11	0.471092
Autoind_bind--PF03472.20	11	0.471092
Imm11--PF07791.16	11	0.471092
UreF--PF01730.21	11	0.471092
Phage_cap_E--PF03864.20	11	0.471092
DUF5068--PF16781.10	11	0.471092
PyrI--PF01948.23	11	0.471092
SesA--PF17107.10	11	0.471092
DUF4222--PF13973.11	11	0.471092
Olduvai--PF06758.18	11	0.471092
DUF1294--PF06961.18	11	0.471092
GlgS--PF08971.16	11	0.471092
MotA_ExbB--PF01618.21	10	0.428266
ADP_ribosyl_GH--PF03747.19	10	0.428266
Bac_luciferase--PF00296.25	10	0.428266
Indigoidine_A--PF04227.17	10	0.428266
Mu-transpos_C_2--PF22483.1	10	0.428266
NucS_C--PF01939.21	10	0.428266
Abhydrolase_1--PF00561.25	10	0.428266
His_Phos_1--PF00300.27	10	0.428266
ChlI--PF13541.11	10	0.428266
CN_hydrolase--PF00795.27	10	0.428266
AAA_31--PF13614.11	10	0.428266
SH3_3--PF08239.16	10	0.428266
ketoacyl-synt--PF00109.31	10	0.428266
NLRX1_C--PF21402.2	10	0.428266
HTH_Tnp_IS1--PF12759.12	10	0.428266
GemA--PF06252.17	10	0.428266
DUF3617--PF12276.13	10	0.428266
Ldt_C--PF17969.6	10	0.428266
DUF927--PF06048.16	10	0.428266
DDE_Tnp_IS66_C--PF13817.11	9	0.385439
ExbD--PF02472.21	9	0.385439
SBP_bac_3--PF00497.25	9	0.385439
DoxX--PF07681.17	9	0.385439
NYN--PF01936.23	9	0.385439
DUF2786--PF10979.13	9	0.385439
ZapB--PF06005.17	9	0.385439
MC6--PF20293.3	9	0.385439
DUF2326--PF10088.14	9	0.385439
ABC2_membrane--PF01061.29	9	0.385439
HTH_20--PF12840.12	9	0.385439
AbiEii--PF08843.16	9	0.385439
FAD_binding_3--PF01494.24	9	0.385439
Trypsin_2--PF13365.11	9	0.385439
TPR_4--PF07721.19	9	0.385439
Cupin_2--PF07883.16	9	0.385439
BTAD--PF03704.22	9	0.385439
HTH_38--PF13936.11	9	0.385439
Nitroreductase--PF00881.29	9	0.385439
MMR_HSR1--PF01926.28	9	0.385439
VirB3--PF05101.18	9	0.385439
TrbC--PF04956.18	9	0.385439
p450--PF00067.27	9	0.385439
Thioredoxin_4--PF13462.11	9	0.385439
NIF--PF03031.23	9	0.385439
DUF998--PF06197.18	9	0.385439
TniQ--PF06527.16	9	0.385439
DDE_5--PF13546.11	9	0.385439
DUF4332--PF14229.11	9	0.385439
Mor--PF08765.16	9	0.385439
Phage_Mu_Gam--PF07352.17	9	0.385439
Dak1--PF02733.22	9	0.385439
AAA_23--PF13476.11	9	0.385439
SoFic-like_C--PF21248.2	9	0.385439
RNase_T--PF00929.29	8	0.342612
DUF6538--PF20172.3	8	0.342612
Integrase_1--PF12835.12	8	0.342612
DNA_pol3_alpha--PF07733.17	8	0.342612
Exo_endo_phos--PF03372.28	8	0.342612
Lactate_perm--PF02652.19	8	0.342612
VWA_2--PF13519.11	8	0.342612
FtsK_SpoIIIE--PF01580.23	8	0.342612
TPR_19--PF14559.11	8	0.342612
MCPsignal--PF00015.26	8	0.342612
HTH_1--PF00126.32	8	0.342612
Methyltransf_23--PF13489.11	8	0.342612
FMN_red--PF03358.20	8	0.342612
OGG--PF21790.2	8	0.342612
MLTR_LBD--PF17765.6	8	0.342612
HTH_Tnp_4--PF13613.11	8	0.342612
SBP_bac_1--PF01547.30	8	0.342612
HisKA_3--PF07730.18	8	0.342612
HemN_C--PF06969.21	8	0.342612
GPP34--PF05719.16	8	0.342612
NOV_C--PF13020.11	8	0.342612
Peptidase_S8--PF00082.27	8	0.342612
LacI--PF00356.26	8	0.342612
Peptidase_M6--PF05547.16	8	0.342612
LigB--PF02900.23	8	0.342612
PhyH--PF05721.18	8	0.342612
HxlR--PF01638.22	8	0.342612
Glycos_transf_1--PF00534.25	8	0.342612
T4SS-DNA_transf--PF02534.19	8	0.342612
SRAP--PF02586.19	8	0.342612
RES--PF08808.16	8	0.342612
Phage_lysozyme--PF00959.24	8	0.342612
Autoind_synth--PF00765.22	8	0.342612
ImpA_N--PF06812.17	8	0.342612
P-II--PF00543.27	8	0.342612
DPPIV_N--PF00930.26	8	0.342612
Mut7-C--PF01927.21	8	0.342612
AbiTii--PF18864.6	8	0.342612
Phage-MuB_C--PF09077.16	8	0.342612
CHAP--PF05257.21	8	0.342612
Filament--PF00038.26	8	0.342612
GMC_oxred_N--PF00732.24	8	0.342612
FimH_man-bind--PF09160.15	8	0.342612
DUF1176--PF06674.16	8	0.342612
Peptidase_M15_2--PF05951.18	8	0.342612
DUF5632--PF18646.6	8	0.342612
FAS_AT_central--PF22690.1	8	0.342612
PE--PF00934.25	8	0.342612
4HBT_2--PF13279.11	7	0.299786
GAT--PF03127.19	7	0.299786
Na_H_Exchanger--PF00999.26	7	0.299786
FecR--PF04773.18	7	0.299786
Sigma54_activat--PF00158.31	7	0.299786
SMC_N--PF02463.24	7	0.299786
PP2C_2--PF13672.11	7	0.299786
FMN_dh--PF01070.23	7	0.299786
TraC_F_IV--PF11130.13	7	0.299786
HTH_28--PF13518.11	7	0.299786
AAA--PF00004.34	7	0.299786
2-Hacid_dh_C--PF02826.24	7	0.299786
GGDEF--PF00990.26	7	0.299786
Transgly--PF00912.27	7	0.299786
Thioesterase--PF00975.25	7	0.299786
Methyltransf_24--PF13578.11	7	0.299786
AAA_11--PF13086.11	7	0.299786
Peptidase_A24--PF01478.23	7	0.299786
GTP_EFTU--PF00009.32	7	0.299786
Lactamase_B--PF00753.32	7	0.299786
FR47--PF08445.15	7	0.299786
NTP_transf_2--PF01909.28	7	0.299786
Ni_hydr_CYTB--PF01292.25	7	0.299786
Sigma70_r3--PF04539.21	7	0.299786
Pyr_redox_2--PF07992.19	7	0.299786
Amidohydro_3--PF07969.16	7	0.299786
Glyco_hydro_20--PF00728.27	7	0.299786
tRNA-synt_2b--PF00587.30	7	0.299786
HTH_Crp_2--PF13545.11	7	0.299786
Sugar-bind--PF04198.18	7	0.299786
YkuD--PF03734.19	7	0.299786
CagX--PF03524.20	7	0.299786
VirB8--PF04335.18	7	0.299786
TrbL--PF04610.19	7	0.299786
DUF736--PF05284.17	7	0.299786
HEPN--PF05168.19	7	0.299786
Peptidase_S26--PF10502.14	7	0.299786
Bd3614_N--PF14442.11	7	0.299786
DUF4279--PF14106.11	7	0.299786
BacA--PF02673.23	7	0.299786
HC2--PF07382.16	7	0.299786
DFP--PF04127.20	7	0.299786
SelB-wing_1_3--PF21458.2	7	0.299786
VTT_dom--PF09335.16	7	0.299786
DUF445--PF04286.17	7	0.299786
PTP-SAK--PF22784.1	7	0.299786
ECH_1--PF00378.25	7	0.299786
HDPD--PF02924.19	7	0.299786
Cap4_nuclease--PF14130.11	7	0.299786
DUF1643--PF07799.17	7	0.299786
VPS28--PF03997.17	7	0.299786
HTH_35--PF13693.11	7	0.299786
TAF1C_HB--PF20642.2	7	0.299786
ASL_C--PF08328.16	7	0.299786
DUF5983--PF19419.4	7	0.299786
Kelch_6--PF13964.11	7	0.299786
PAPS_reduct--PF01507.24	7	0.299786
HTH_33--PF13592.11	7	0.299786
DDE_Tnp_1_4--PF13701.11	7	0.299786
RtcR--PF06956.16	7	0.299786
RtcB--PF01139.22	7	0.299786
DUF6894--PF21834.1	7	0.299786
Prok-JAB--PF14464.11	7	0.299786
DUF4145--PF13643.11	6	0.256959
Fe-ADH--PF00465.24	6	0.256959
IF-2B--PF01008.22	6	0.256959
GATase--PF00117.33	6	0.256959
HSP70--PF00012.25	6	0.256959
Polyketide_cyc--PF03364.25	6	0.256959
SmpB--PF01668.23	6	0.256959
FAD-oxidase_C--PF02913.24	6	0.256959
HTH_92--PF22495.1	6	0.256959
RWP-RK--PF02042.20	6	0.256959
DUF3742--PF12553.13	6	0.256959
Oxidored_FMN--PF00724.25	6	0.256959
OsmC--PF02566.24	6	0.256959
Patatin--PF01734.27	6	0.256959
Aminotran_5--PF00266.24	6	0.256959
AAA_18--PF13238.11	6	0.256959
cobW--PF02492.24	6	0.256959
Amidase--PF01425.26	6	0.256959
HD--PF01966.27	6	0.256959
DUF848--PF05852.16	6	0.256959
AAA_30--PF13604.11	6	0.256959
Replic_Relax--PF13814.11	6	0.256959
DnaJ_CXXCXGXG--PF00684.24	6	0.256959
TetR_C_31--PF17940.6	6	0.256959
GYD--PF08734.16	6	0.256959
Acetyltransf_7--PF13508.12	6	0.256959
HK97-gp10_like--PF04883.17	6	0.256959
RlaP--PF10127.14	6	0.256959
FtsX--PF02687.26	6	0.256959
PHP--PF02811.24	6	0.256959
Baseplate_J--PF04865.19	6	0.256959
CagE_TrbE_VirB--PF03135.19	6	0.256959
TrbI--PF03743.19	6	0.256959
DUF2958--PF11171.13	6	0.256959
DUF3363--PF11843.13	6	0.256959
Xre_MbcA_ParS_C--PF09722.15	6	0.256959
Transferase--PF02458.20	6	0.256959
TIR_2--PF13676.11	6	0.256959
DUF87--PF01935.22	6	0.256959
tRNA_edit--PF04073.20	6	0.256959
UPF0758_N--PF20582.3	6	0.256959
Ank_2--PF12796.12	6	0.256959
Catalase--PF00199.24	6	0.256959
zf-HC2--PF13490.11	6	0.256959
RepB--PF07506.16	6	0.256959
DUF1376--PF07120.16	6	0.256959
LysE--PF01810.23	6	0.256959
DUF4352--PF11611.13	6	0.256959
PASTA--PF03793.24	6	0.256959
DO-GTPase2--PF19993.4	6	0.256959
Multi_ubiq--PF14452.11	6	0.256959
Multi_Drug_Res--PF00893.24	6	0.256959
Lsr2--PF11774.13	6	0.256959
DUF6476--PF20082.4	6	0.256959
DUF4062--PF13271.11	6	0.256959
Thiolase_N--PF00108.28	6	0.256959
FGGY_N--PF00370.26	6	0.256959
DeoC--PF01791.14	6	0.256959
DUF6500--PF20110.4	6	0.256959
DUF6827--PF20715.2	6	0.256959
Ala_racemase_N--PF01168.25	6	0.256959
Kelch_4--PF13418.11	6	0.256959
Autotransporter--PF03797.24	6	0.256959
Y1_Tnp--PF01797.21	6	0.256959
STELLO--PF03385.22	6	0.256959
Relaxase--PF03432.19	6	0.256959
ApoLp-III--PF07464.16	6	0.256959
Mannitol_dh_C--PF08125.18	6	0.256959
UxuA--PF03786.18	6	0.256959
Molybdopterin--PF00384.27	6	0.256959
Phage_int_SAM_1--PF02899.22	6	0.256959
DUF6564--PF20202.3	6	0.256959
DSPc--PF00782.25	6	0.256959
Phage_GP20--PF06810.16	6	0.256959
Phasin_2--PF09361.15	6	0.256959
NB-ARC--PF00931.27	6	0.256959
R2K_2--PF18299.6	6	0.256959
DUF3157--PF11355.13	6	0.256959
PDT--PF00800.23	6	0.256959
LPP20--PF02169.21	6	0.256959
FlgO--PF17680.6	6	0.256959
FlgT_M--PF16539.10	6	0.256959
DUF1110--PF06533.17	6	0.256959
GpA_ATPase--PF05876.17	6	0.256959
Sigma70_r4--PF04545.21	5	0.214133
CorA--PF01544.23	5	0.214133
ATPase--PF06745.18	5	0.214133
Isochorismatase--PF00857.25	5	0.214133
FUR--PF01475.24	5	0.214133
SmpA_OmlA--PF04355.18	5	0.214133
DUF3077--PF11275.13	5	0.214133
CsrA--PF02599.21	5	0.214133
DUF1566--PF07603.16	5	0.214133
tRNA-Thr_ED--PF08915.16	5	0.214133
Lzipper-MIP1--PF14389.11	5	0.214133
Pirin--PF02678.21	5	0.214133
PGM_PMM_I--PF02878.21	5	0.214133
Helicase_C_2--PF13307.11	5	0.214133
FAA_hydrolase--PF01557.23	5	0.214133
Sel1--PF08238.17	5	0.214133
Peptidase_M20--PF01546.33	5	0.214133
DUF4180--PF13788.11	5	0.214133
SnoaL_2--PF12680.12	5	0.214133
DUF3427--PF11907.13	5	0.214133
DivIVA--PF05103.18	5	0.214133
GIY-YIG--PF01541.29	5	0.214133
NLPC_P60--PF00877.24	5	0.214133
Peptidase_M23--PF01551.27	5	0.214133
Inositol_P--PF00459.30	5	0.214133
LemA--PF04011.17	5	0.214133
PycTM--PF18967.5	5	0.214133
Leucyl-specific--PF14795.11	5	0.214133
DUF202--PF02656.20	5	0.214133
DUF6093--PF19586.4	5	0.214133
RepSA--PF20199.3	5	0.214133
DAO--PF01266.29	5	0.214133
Creatininase--PF02633.19	5	0.214133
YfdX--PF10938.13	5	0.214133
Peptidase_S11--PF00768.25	5	0.214133
Peptidase_M24--PF00557.29	5	0.214133
DUF6221--PF19730.4	5	0.214133
polyprenyl_synt--PF00348.22	5	0.214133
SPDY--PF03771.21	5	0.214133
Peptidase_M4_C--PF02868.20	5	0.214133
Band_7--PF01145.30	5	0.214133
Peptidase_S9--PF00326.26	5	0.214133
PIN--PF01850.26	5	0.214133
DUF2274--PF10038.14	5	0.214133
TauE--PF01925.24	5	0.214133
MazE_antitoxin--PF04014.23	5	0.214133
MR_MLE_C--PF13378.11	5	0.214133
HTH_19--PF12844.12	5	0.214133
DUF4880--PF16220.10	5	0.214133
dUTPase--PF00692.24	5	0.214133
Peptidase_M48--PF01435.23	5	0.214133
MarC--PF01914.22	5	0.214133
WXG100--PF06013.17	5	0.214133
RE_endonuc--PF19778.4	5	0.214133
OAM_dimer--PF16554.10	5	0.214133
T6SS_Tle1-like_cat--PF09994.14	5	0.214133
Cytochrom_C--PF00034.26	5	0.214133
SMI1_KNR4--PF09346.15	5	0.214133
Fic--PF02661.23	5	0.214133
H2O2_YaaD--PF03883.19	5	0.214133
BLH_phosphatase--PF04273.18	5	0.214133
Acyl_transf_3--PF01757.27	5	0.214133
DUF2382--PF09557.15	5	0.214133
RHS_repeat--PF05593.19	5	0.214133
Mucin_bdg--PF03272.18	5	0.214133
Phage_CI_repr--PF07022.18	5	0.214133
AdoMet_Synthase--PF01941.24	5	0.214133
APH_6_hur--PF04655.19	5	0.214133
Claudin_2--PF13903.11	5	0.214133
Dit_like--PF21821.2	5	0.214133
AAA_15--PF13175.11	5	0.214133
GP46--PF07409.17	5	0.214133
RNAse_A_bac--PF18431.6	5	0.214133
ParB--PF08775.15	5	0.214133
Aldolase_II--PF00596.26	5	0.214133
Ureide_permease--PF07168.16	5	0.214133
UvrD_C_2--PF13538.11	5	0.214133
DUF2501--PF10696.14	5	0.214133
Big_3_5--PF16640.10	5	0.214133
NDUFA12--PF05071.21	5	0.214133
JmjC_2--PF08007.17	5	0.214133
DUF1664--PF07889.17	5	0.214133
LAL_C2--PF18603.6	5	0.214133
AurF--PF11583.13	5	0.214133
DndE--PF08870.16	5	0.214133
RabGAP-TBC--PF00566.24	5	0.214133
DUF2971--PF11185.13	5	0.214133
LIN9_C--PF19438.4	5	0.214133
HTH_Tnp_Mu_1--PF02316.21	5	0.214133
FG-GAP--PF01839.28	5	0.214133
FTSW_RODA_SPOVE--PF01098.24	5	0.214133
Transpeptidase--PF00905.27	5	0.214133
Ferric_reduct--PF01794.24	5	0.214133
Epimerase_2--PF02350.24	5	0.214133
CitMHS--PF03600.21	5	0.214133
DUF5949--PF19374.4	5	0.214133
FeS_assembly_P--PF01883.24	5	0.214133
PaaA_PaaC--PF05138.17	5	0.214133
PaaB--PF06243.16	5	0.214133
3HCDH_N--PF02737.23	5	0.214133
FliD_N--PF02465.23	5	0.214133
DUF1722--PF08349.16	5	0.214133
MAP--PF03642.18	5	0.214133
Fil_haemagg_2--PF13332.11	5	0.214133
HTH_DeoR--PF08220.17	5	0.214133
DUF4278--PF14105.11	5	0.214133
Phage_tail_L--PF05100.17	5	0.214133
DUF6100--PF19595.4	5	0.214133
DUF3375--PF11855.13	4	0.171306
TadB_TadC_N--PF19360.4	4	0.171306
GrpE--PF01025.24	4	0.171306
Ub-RnfH--PF03658.19	4	0.171306
DUF2408--PF10303.14	4	0.171306
DnaB_C--PF03796.20	4	0.171306
FMO-like--PF00743.24	4	0.171306
DUF772--PF05598.16	4	0.171306
GST_N_2--PF13409.11	4	0.171306
QslA--PF18226.6	4	0.171306
ZapG-like--PF06295.17	4	0.171306
Phage_holin_3_6--PF07332.16	4	0.171306
Flavodoxin_2--PF02525.22	4	0.171306
Thioredoxin--PF00085.25	4	0.171306
DSBA--PF01323.25	4	0.171306
DUF677--PF05055.17	4	0.171306
Dynamin_N--PF00350.28	4	0.171306
DUF4131--PF13567.11	4	0.171306
LapA_dom--PF06305.16	4	0.171306
CPV_RdRP_N--PF22209.1	4	0.171306
PDDEXK_4--PF14281.11	4	0.171306
DUF2884--PF11101.13	4	0.171306
Rotamase--PF00639.26	4	0.171306
TcA_TcB_BD--PF18276.6	4	0.171306
MORN_2--PF07661.18	4	0.171306
Prenyltrans--PF00432.26	4	0.171306
TMIE--PF16038.10	4	0.171306
SLFN_AlbA_2--PF04326.19	4	0.171306
TPR_2--PF07719.22	4	0.171306
HATPase_c_3--PF13589.11	4	0.171306
DUF3701--PF12482.13	4	0.171306
ABM--PF03992.21	4	0.171306
Abhydrolase_3--PF07859.18	4	0.171306
fn3--PF00041.26	4	0.171306
DUF1778--PF08681.16	4	0.171306
SepF--PF04472.17	4	0.171306
DUF6308--PF19827.4	4	0.171306
DUF5919--PF19319.4	4	0.171306
TarH--PF02203.20	4	0.171306
HipA_C--PF07804.17	4	0.171306
WD40--PF00400.37	4	0.171306
ADH_zinc_N_2--PF13602.11	4	0.171306
Acetyltransf_4--PF13420.12	4	0.171306
TPR_10--PF13374.11	4	0.171306
DUF3152--PF11350.13	4	0.171306
DUF1524--PF07510.16	4	0.171306
SSB--PF00436.30	4	0.171306
OCD_Mu_crystall--PF02423.20	4	0.171306
YcaO--PF02624.21	4	0.171306
cNMP_binding--PF00027.34	4	0.171306
DnaB--PF00772.26	4	0.171306
Peptidase_C14--PF00656.27	4	0.171306
CRR7--PF12095.13	4	0.171306
GPW_gp25--PF04965.19	4	0.171306
Phage_base_V--PF04717.17	4	0.171306
DUF732--PF05305.19	4	0.171306
Hydrolase_like--PF13242.11	4	0.171306
Amidase_2--PF01510.30	4	0.171306
HTH_7--PF02796.20	4	0.171306
AAA_19--PF13245.11	4	0.171306
MarR--PF01047.27	4	0.171306
Trypsin--PF00089.31	4	0.171306
Whib--PF02467.21	4	0.171306
FitA-like_RHH--PF22513.1	4	0.171306
Bac_DNA_binding--PF00216.26	4	0.171306
YAcAr--PF10686.14	4	0.171306
TPR_14--PF13428.11	4	0.171306
ACR_tran--PF00873.24	4	0.171306
Terpene_syn_C_2--PF19086.5	4	0.171306
Glyco_trans_1_4--PF13692.11	4	0.171306
DUF4094--PF13334.11	4	0.171306
PilJ--PF13675.11	4	0.171306
PRA-PH--PF01503.22	4	0.171306
DUF4141--PF13605.11	4	0.171306
Phage_terminase--PF10668.14	4	0.171306
HTH_15--PF12324.13	4	0.171306
Tape_meas_lam_C--PF09718.15	4	0.171306
2OG-FeII_Oxy_3--PF13640.11	4	0.171306
LPAM_1--PF08139.17	4	0.171306
ThrE--PF06738.17	4	0.171306
Putative_PNPOx--PF01243.25	4	0.171306
Asparaginase--PF00710.25	4	0.171306
DUF5677--PF18928.5	4	0.171306
AsnC_trans_reg--PF01037.26	4	0.171306
BolA--PF01722.23	4	0.171306
SirB--PF04247.17	4	0.171306
GST_N--PF02798.25	4	0.171306
DUF3861--PF12977.12	4	0.171306
DUF3040--PF11239.13	4	0.171306
DZR--PF12773.12	4	0.171306
Cutinase--PF01083.27	4	0.171306
Ham1p_like--PF01725.21	4	0.171306
F420H2_quin_red--PF04075.19	4	0.171306
ADC--PF06314.16	4	0.171306
TetR_C_33--PF13305.11	4	0.171306
TPP_enzyme_N--PF02776.23	4	0.171306
Collar--PF07484.17	4	0.171306
HAD_SAK_2--PF18143.6	4	0.171306
LprI--PF07007.17	4	0.171306
HSDR_N_2--PF13588.11	4	0.171306
AAA_5--PF07728.19	4	0.171306
FixQ--PF05545.16	4	0.171306
Caudo_TAP--PF02413.22	4	0.171306
FidL_like--PF15941.10	4	0.171306
Trans_reg_C--PF00486.33	4	0.171306
RE_EcoO109I--PF14511.11	4	0.171306
ACT--PF01842.30	4	0.171306
Phage_Mu_Gp27--PF11985.13	4	0.171306
zf-dskA_traR--PF01258.22	4	0.171306
DUF3383--PF11863.13	4	0.171306
AAA_13--PF13166.11	4	0.171306
CoA_trans--PF01144.28	4	0.171306
SCFA_trans--PF02667.19	4	0.171306
HXXSHH--PF07586.16	4	0.171306
GBP_repeat--PF02526.19	4	0.171306
Porin_1--PF00267.26	4	0.171306
Unstab_antitox--PF09720.15	4	0.171306
ELFV_dehydrog--PF00208.26	4	0.171306
ITI_HC_C--PF06668.17	4	0.171306
Bflower_3--PF21786.2	4	0.171306
TRM--PF02005.21	4	0.171306
Whirly--PF08536.16	4	0.171306
Phage_Mu_Gp45--PF06890.17	4	0.171306
Phage_Mu_Gp48--PF10076.14	4	0.171306
CdiI_2--PF18593.6	4	0.171306
Arg_repressor_C--PF02863.23	4	0.171306
PLU-1--PF08429.16	4	0.171306
Gp49--PF05973.19	4	0.171306
PHB_depo_C--PF06850.16	4	0.171306
DUF6387--PF19924.4	4	0.171306
SLC52_ribofla_tr--PF06237.17	4	0.171306
CutA1--PF03091.20	4	0.171306
Rep3_N--PF01051.26	4	0.171306
GMC_oxred_C--PF05199.18	4	0.171306
AIDA--PF16168.10	4	0.171306
DmmA-like_N--PF22290.1	4	0.171306
DDE_Tnp_Tn3--PF01526.22	4	0.171306
EcsC--PF12787.12	4	0.171306
Pyridox_ox_2--PF12900.12	4	0.171306
DUF2637--PF10935.13	4	0.171306
HTH_29--PF13551.11	4	0.171306
TraI_2_C--PF07515.16	4	0.171306
TerC--PF03741.21	4	0.171306
Gly_acyl_tr_C--PF08444.15	4	0.171306
Glrx-like--PF05768.19	4	0.171306
Phage_TAC_7--PF10109.14	4	0.171306
CTP_transf_like--PF01467.31	4	0.171306
DUF6088--PF19570.4	4	0.171306
Gly-zipper_YMGG--PF13441.11	4	0.171306
YtfJ_HI0045--PF09695.15	4	0.171306
SHOCT--PF09851.14	4	0.171306
DUF2887--PF11103.13	4	0.171306
AlkZ-like--PF06224.17	4	0.171306
DUF2839--PF10999.13	4	0.171306
DUF6482--PF20090.4	4	0.171306
DUF3731--PF12531.13	4	0.171306
DnaJ--PF00226.36	3	0.12848
HhH-GPD--PF00730.30	3	0.12848
OGFr_N--PF04664.18	3	0.12848
Linker_histone--PF00538.24	3	0.12848
Zn-ribbon_8--PF09723.15	3	0.12848
Cyt_bd_oxida_I--PF01654.22	3	0.12848
Cyt_bd_oxida_II--PF02322.20	3	0.12848
EAD2--PF19956.4	3	0.12848
SSPI--PF14098.11	3	0.12848
GH115_C--PF17829.6	3	0.12848
PsiE--PF06146.17	3	0.12848
PepSY_TM--PF03929.21	3	0.12848
HrpB_C--PF08482.15	3	0.12848
DUF2076--PF09849.14	3	0.12848
Rx_N--PF18052.6	3	0.12848
DUF2357--PF09823.14	3	0.12848
HlyD_3--PF13437.11	3	0.12848
AraC_N--PF06719.18	3	0.12848
DUF6555--PF20192.3	3	0.12848
Phage_antitermQ--PF06530.17	3	0.12848
Peptidase_S15--PF02129.23	3	0.12848
DUF4381--PF14316.11	3	0.12848
Cu-oxidase_2--PF07731.19	3	0.12848
Zeta_toxin--PF06414.17	3	0.12848
CMD--PF02627.25	3	0.12848
ParD_antitoxin--PF03693.19	3	0.12848
NNH6--PF22737.1	3	0.12848
BPD_transp_2--PF02653.21	3	0.12848
AraC_binding_2--PF14525.11	3	0.12848
VBS--PF08913.15	3	0.12848
COG2_N--PF06148.16	3	0.12848
Xan_ur_permease--PF00860.25	3	0.12848
CRA--PF06589.16	3	0.12848
RNase_H--PF00075.29	3	0.12848
CTD12--PF20279.3	3	0.12848
DUF4924--PF16271.10	3	0.12848
Carbam_trans_C--PF16861.10	3	0.12848
Polysacc_deac_1--PF01522.26	3	0.12848
PhoD--PF09423.15	3	0.12848
SGL--PF08450.17	3	0.12848
GSDH--PF07995.16	3	0.12848
AdoMetDC_leader--PF08132.16	3	0.12848
AbiEi_4--PF13338.11	3	0.12848
Pentapeptide--PF00805.27	3	0.12848
HIT--PF01230.28	3	0.12848
TadE--PF07811.17	3	0.12848
FmdA_AmdA--PF03069.20	3	0.12848
DUF1996--PF09362.15	3	0.12848
F5_F8_type_C--PF00754.30	3	0.12848
Glyco_hydro_3_C--PF01915.27	3	0.12848
Acyl-CoA_dh_1--PF00441.29	3	0.12848
FAD_binding_2--PF00890.29	3	0.12848
SpoU_methylase--PF00588.24	3	0.12848
TetR_C_24--PF17932.6	3	0.12848
tRNA-synt_1g--PF09334.16	3	0.12848
DUF6052--PF19522.4	3	0.12848
Cupin_8--PF13621.11	3	0.12848
DUF3153--PF11353.13	3	0.12848
DUF2277--PF10041.14	3	0.12848
UTRA--PF07702.18	3	0.12848
DUF805--PF05656.19	3	0.12848
VWA_CoxE--PF05762.19	3	0.12848
DUF5935--PF19358.4	3	0.12848
DUF5979--PF19407.4	3	0.12848
Chorismate_bind--PF00425.23	3	0.12848
Flavin_Reduct--PF01613.23	3	0.12848
GCSF--PF16647.10	3	0.12848
MreB_Mbl--PF06723.18	3	0.12848
Methyltransf_12--PF08242.17	3	0.12848
MMPL--PF03176.20	3	0.12848
Phage_GPA--PF05840.18	3	0.12848
Med12--PF09497.15	3	0.12848
OEP--PF02321.23	3	0.12848
CbiA--PF01656.28	3	0.12848
GTP-bdg_N--PF13167.11	3	0.12848
YqeY--PF09424.15	3	0.12848
ArsA_ATPase--PF02374.20	3	0.12848
DUF4177--PF13783.11	3	0.12848
PSK_trans_fac--PF07704.16	3	0.12848
RraA-like--PF03737.20	3	0.12848
Aminotran_3--PF00202.26	3	0.12848
Toprim_3--PF13362.11	3	0.12848
T7SS_ESX_EspC--PF10824.13	3	0.12848
DUF4153--PF13687.11	3	0.12848
Amidohydro_1--PF01979.25	3	0.12848
MS_TIM-barrel--PF01274.27	3	0.12848
PRIMA1--PF16101.10	3	0.12848
RovC_DNA-bd--PF10074.14	3	0.12848
TgpA_N--PF11992.13	3	0.12848
HlyD_D23--PF16576.10	3	0.12848
Usp--PF00582.31	3	0.12848
Amidohydro_2--PF04909.19	3	0.12848
Sensor--PF13796.11	3	0.12848
Beta-lactamase2--PF13354.11	3	0.12848
MacB_PCD--PF12704.12	3	0.12848
DUF3318--PF11780.13	3	0.12848
Asp_Arg_Hydrox--PF05118.20	3	0.12848
LZ_Tnp_IS481--PF13011.11	3	0.12848
CYTH--PF01928.26	3	0.12848
Transp_inhibit--PF18791.6	3	0.12848
DUF3768--PF12599.13	3	0.12848
Mg_chelatase--PF01078.26	3	0.12848
SEC-C--PF02810.20	3	0.12848
PDH_E1_M--PF17831.6	3	0.12848
FAD_binding_9--PF08021.16	3	0.12848
YceI--PF04264.18	3	0.12848
Mito_fiss_Elm1--PF06258.16	3	0.12848
DUF2145--PF09916.14	3	0.12848
GlnE--PF03710.20	3	0.12848
PCRF--PF03462.23	3	0.12848
FBPase--PF00316.25	3	0.12848
VESA1_N--PF12785.12	3	0.12848
Peptidase_M61_N--PF17899.6	3	0.12848
DUF742--PF05331.16	3	0.12848
KR--PF08659.15	3	0.12848
Terminase_2--PF03592.21	3	0.12848
Prim-Pol--PF09250.16	3	0.12848
T2SSK--PF03934.18	3	0.12848
Pribosyltran--PF00156.32	3	0.12848
STAS--PF01740.26	3	0.12848
DUF4194--PF13835.11	3	0.12848
SbcC_Walker_B--PF13558.11	3	0.12848
JetD_C--PF09983.14	3	0.12848
Histone_HNS--PF00816.26	3	0.12848
DUF4825--PF16107.10	3	0.12848
Peripla_BP_6--PF13458.11	3	0.12848
DUF2795--PF11387.13	3	0.12848
RNA_pol_Rpb4--PF03874.21	3	0.12848
DUF5320--PF17253.7	3	0.12848
Hydrolase_4--PF12146.13	3	0.12848
SLX9--PF15341.11	3	0.12848
MDMPI_N--PF11716.13	3	0.12848
Trypan_PARP--PF05887.16	3	0.12848
TY-Chap1--PF22551.1	3	0.12848
SIMPL--PF04402.19	3	0.12848
Exonuc_V_gamma--PF04257.19	3	0.12848
Glyoxalase_6--PF18029.6	3	0.12848
Peptidase_S51--PF03575.22	3	0.12848
DDE_Tnp_1_2--PF13586.11	3	0.12848
TerD--PF02342.23	3	0.12848
HepT-like--PF01934.22	3	0.12848
Prok-E2_E--PF14462.11	3	0.12848
DUF4238--PF14022.11	3	0.12848
zinc_ribbon_4--PF13717.11	3	0.12848
EACC1--PF19953.4	3	0.12848
DUF1707--PF08044.16	3	0.12848
DUF4349--PF14257.11	3	0.12848
AhpC-TSA--PF00578.26	3	0.12848
HTH_5--PF01022.25	3	0.12848
5_nucleotid_C--PF02872.23	3	0.12848
GHMP_kinases_N--PF00288.31	3	0.12848
Methyltransf_19--PF04672.17	3	0.12848
DUF2721--PF11026.13	3	0.12848
AstE_AspA--PF04952.19	3	0.12848
Metallophos_2--PF12850.12	3	0.12848
Phytase-like--PF13449.11	3	0.12848
TfoX_C--PF04994.18	3	0.12848
PTAC--PF06130.17	3	0.12848
BMC--PF00936.24	3	0.12848
PFL-like--PF02901.20	3	0.12848
EutN_CcmL--PF03319.18	3	0.12848
DUF5751--PF19025.5	3	0.12848
PriCT_1--PF08708.16	3	0.12848
DUF2730--PF10805.13	3	0.12848
Tetraspanin--PF00335.25	3	0.12848
SHR3_chaperone--PF08229.16	3	0.12848
Adeno_E4_ORF3--PF06931.16	3	0.12848
Tfb2--PF03849.19	3	0.12848
Ploopntkinase3--PF18751.6	3	0.12848
Nucleos_tra2_C--PF07662.18	3	0.12848
Acid_phosphat_B--PF03767.19	3	0.12848
TMP_3--PF20155.4	3	0.12848
DNA_circ_N--PF07157.17	3	0.12848
Gp44-like_2nd--PF22255.1	3	0.12848
TsiV3--PF20889.2	3	0.12848
DUF5710--PF18974.5	3	0.12848
Glyco_hydro_1--PF00232.23	3	0.12848
Vsr--PF03852.20	3	0.12848
Ribul_P_3_epim--PF00834.24	3	0.12848
DUF4164--PF13747.11	3	0.12848
PyrBI_leader--PF08052.16	3	0.12848
T2SSM--PF04612.17	3	0.12848
GspL_C--PF12693.12	3	0.12848
Carboxyl_trans--PF01039.27	3	0.12848
ACP--PF06857.16	3	0.12848
Mal_decarbox_Al--PF16957.10	3	0.12848
OAD_beta--PF03977.18	3	0.12848
CitG--PF01874.21	3	0.12848
Peptidase_U32--PF01136.24	3	0.12848
SCP2--PF02036.22	3	0.12848
ArsP_1--PF03773.18	3	0.12848
Pox_Rif--PF03340.18	3	0.12848
Exo_endo_phos_2--PF14529.11	3	0.12848
AAA_assoc_C--PF09821.14	3	0.12848
MazE-like--PF11455.13	3	0.12848
Lyase_1--PF00206.25	3	0.12848
DsbD_N--PF11412.13	3	0.12848
Rce1-like--PF02517.21	3	0.12848
PTS_2-RNA--PF01885.21	3	0.12848
ThsB_TIR--PF08937.16	3	0.12848
DUF2290--PF10053.14	3	0.12848
RepB-RCR_reg--PF10723.14	3	0.12848
DUF1493--PF07377.17	3	0.12848
D5_N--PF08706.16	3	0.12848
DUF4092--PF13322.11	3	0.12848
Phage_portal--PF04860.17	3	0.12848
Med13_N--PF11597.13	3	0.12848
PIG-S--PF10510.14	3	0.12848
DUF6364--PF19891.4	3	0.12848
BACOVA_00961-like--PF22057.1	3	0.12848
MipZ--PF09140.16	3	0.12848
StbA_N--PF06406.16	3	0.12848
Plasmid_stab_B--PF10784.14	3	0.12848
BrxB--PF08747.16	3	0.12848
Nterm_IS4--PF13006.12	3	0.12848
Eco57I--PF07669.16	3	0.12848
OKR_DC_1--PF01276.25	3	0.12848
CREPT--PF16566.10	3	0.12848
Thymidylate_kin--PF02223.22	3	0.12848
FIMAH--PF22888.1	3	0.12848
TPP_enzyme_M--PF00205.27	3	0.12848
GTP-bdg_M--PF16360.10	3	0.12848
HTH_40--PF14493.11	3	0.12848
GST_C_2--PF13410.11	3	0.12848
MCM_C--PF21100.2	3	0.12848
DUF2664--PF10867.13	3	0.12848
Rsm22--PF09243.15	3	0.12848
DUF1848--PF08902.16	3	0.12848
DUF2975--PF11188.13	3	0.12848
DUF1353--PF07087.16	3	0.12848
DUF1002--PF06207.16	3	0.12848
Virul_fac_BrkB--PF03631.20	3	0.12848
Hexapep--PF00132.29	3	0.12848
SQS_PSY--PF00494.24	3	0.12848
Amino_oxidase--PF01593.29	3	0.12848
BHD_1--PF10403.14	3	0.12848
DUF3560--PF12083.13	3	0.12848
BCA_ABC_TP_C--PF12399.13	3	0.12848
PTH2--PF01981.21	3	0.12848
DUF3541--PF12060.13	3	0.12848
Pepsin-I3--PF06394.18	3	0.12848
dTDP_sugar_isom--PF00908.22	3	0.12848
DUF4179--PF13786.11	3	0.12848
KDM3B_Tudor--PF22987.1	3	0.12848
TnpV--PF14198.11	3	0.12848
Phage_int_SAM_4--PF13495.11	3	0.12848
Glyco_hydro_35--PF01301.24	3	0.12848
YchF-GTPase_C--PF06071.18	3	0.12848
REV--PF00424.23	3	0.12848
ABC_membrane--PF00664.28	3	0.12848
WC-rich--PF20053.4	3	0.12848
UBA--PF00627.36	3	0.12848
Iron_traffic--PF04362.19	3	0.12848
YfeC-like--PF07037.16	3	0.12848
RHH_9--PF19839.4	3	0.12848
PIH1--PF08190.17	3	0.12848
Peptidase_M17_N--PF02789.22	3	0.12848
eIF3m_C_helix--PF18005.6	3	0.12848
DUF1853--PF08907.16	3	0.12848
PPO1_DWL--PF12142.13	3	0.12848
DDE_Tnp_IS1595--PF12762.12	2	0.0856531
DNA_pol3_finger--PF17657.6	2	0.0856531
Glutaredoxin--PF00462.29	2	0.0856531
Rnf-Nqr--PF02508.19	2	0.0856531
FMN_bind--PF04205.19	2	0.0856531
NQR2_RnfD_RnfE--PF03116.20	2	0.0856531
Yuri_gagarin--PF15934.10	2	0.0856531
ExsD_M--PF20904.2	2	0.0856531
YbgT_YccB--PF08173.16	2	0.0856531
Cyd_oper_YbgE--PF09600.15	2	0.0856531
Phage_rep_org_N--PF09681.15	2	0.0856531
PMI_typeI_cat--PF20511.3	2	0.0856531
DUF2911--PF11138.13	2	0.0856531
VHL_C--PF17211.8	2	0.0856531
Phage_int_SAM_2--PF12834.12	2	0.0856531
DUF4268--PF14088.11	2	0.0856531
Dyp_perox_C--PF20628.2	2	0.0856531
XPG_I_2--PF12813.12	2	0.0856531
SulA--PF03846.19	2	0.0856531
PapA_C--PF16911.10	2	0.0856531
AAA_lid_9--PF17871.6	2	0.0856531
ClpB_D2-small--PF10431.14	2	0.0856531
Bro-N--PF02498.22	2	0.0856531
MvaT_DBD--PF22055.1	2	0.0856531
KAP_NTPase--PF07693.19	2	0.0856531
Card1_endonuc--PF09002.16	2	0.0856531
SpoU_sub_bind_like--PF22655.1	2	0.0856531
SNF--PF00209.23	2	0.0856531
PEX-2N--PF09263.15	2	0.0856531
CheR--PF01739.23	2	0.0856531
DUF3016--PF11454.13	2	0.0856531
MerR-DNA-bind--PF09278.16	2	0.0856531
KdpD--PF02702.22	2	0.0856531
DUF3450--PF11932.13	2	0.0856531
Peptidase_A2B--PF12384.13	2	0.0856531
PagL--PF09411.15	2	0.0856531
DUF5814--PF19131.5	2	0.0856531
CAP_N-CM--PF01213.24	2	0.0856531
CycT2-like_C--PF21797.2	2	0.0856531
DUF4423--PF14394.11	2	0.0856531
Sigma_1s--PF02454.21	2	0.0856531
YjcZ--PF13990.11	2	0.0856531
TetR_C_41--PF21351.2	2	0.0856531
XhlA--PF10779.14	2	0.0856531
DUF4325--PF14213.11	2	0.0856531
IDEAL--PF08858.15	2	0.0856531
SnoaL--PF07366.17	2	0.0856531
ADDB_N--PF21445.2	2	0.0856531
COG6_N--PF06419.16	2	0.0856531
DUF2726--PF10881.13	2	0.0856531
PqqD--PF05402.17	2	0.0856531
DUF3859--PF12975.12	2	0.0856531
DUF4936--PF16290.10	2	0.0856531
Biotin_lipoyl--PF00364.27	2	0.0856531
DUF6400--PF19938.4	2	0.0856531
CBM_3--PF00942.23	2	0.0856531
CARD_2--PF16739.10	2	0.0856531
Gram_pos_anchor--PF00746.26	2	0.0856531
UTP15_C--PF09384.15	2	0.0856531
P-loop_TraG--PF19044.5	2	0.0856531
Glyoxalase_4--PF13669.11	2	0.0856531
DUF5995--PF19458.4	2	0.0856531
MlaC--PF05494.17	2	0.0856531
DUF2062--PF09835.14	2	0.0856531
Death--PF00531.27	2	0.0856531
PsbQ--PF05757.16	2	0.0856531
LysM--PF01476.25	2	0.0856531
Tad--PF13400.11	2	0.0856531
SMODS--PF18144.6	2	0.0856531
DUF4365--PF14280.11	2	0.0856531
EVE--PF01878.23	2	0.0856531
PhyR_sigma2--PF22029.1	2	0.0856531
PNP_UDP_1--PF01048.25	2	0.0856531
Dala_Dala_lig_C--PF07478.18	2	0.0856531
Peptidase_M1--PF01433.25	2	0.0856531
YchJ_M-like--PF17775.6	2	0.0856531
Oxidored_molyb--PF00174.24	2	0.0856531
DUF1281_C--PF18406.6	2	0.0856531
MlrA_C--PF22267.1	2	0.0856531
TF_Zn_Ribbon--PF08271.17	2	0.0856531
Formyl_trans_N--PF00551.24	2	0.0856531
CHAD--PF05235.19	2	0.0856531
tRNA-synt_1d--PF00750.24	2	0.0856531
GAF--PF01590.31	2	0.0856531
LPP--PF04728.18	2	0.0856531
DUF3558--PF12079.13	2	0.0856531
BcrAD_BadFG--PF01869.25	2	0.0856531
T2SSF--PF00482.28	2	0.0856531
Transglycosylas--PF06737.19	2	0.0856531
B9-C2--PF07162.16	2	0.0856531
Glycos_transf_3--PF00591.26	2	0.0856531
Trp_halogenase--PF04820.19	2	0.0856531
UbiA--PF01040.23	2	0.0856531
DUF2016--PF09436.15	2	0.0856531
Tail_P2_I--PF09684.15	2	0.0856531
MobA_MobL--PF03389.20	2	0.0856531
Cep57_CLD_2--PF14197.11	2	0.0856531
HTH_Mga--PF08280.16	2	0.0856531
tRNA-synt_1c--PF00749.26	2	0.0856531
TruB_N--PF01509.23	2	0.0856531
DUF6507--PF20117.4	2	0.0856531
ZnF_RZ-type--PF20173.3	2	0.0856531
DUF2293--PF10056.14	2	0.0856531
Mis12--PF05859.17	2	0.0856531
DUF72--PF01904.23	2	0.0856531
Penicil_amidase--PF01804.23	2	0.0856531
SLT_2--PF13406.11	2	0.0856531
FUSC_2--PF13515.11	2	0.0856531
YjgF_endoribonc--PF14588.11	2	0.0856531
HBS1_N--PF08938.15	2	0.0856531
Recombinase--PF07508.18	2	0.0856531
Laminin_G_3--PF13385.12	2	0.0856531
Asn_synthase--PF00733.26	2	0.0856531
2OG-FeII_Oxy_2--PF13532.11	2	0.0856531
DUF3606--PF12244.13	2	0.0856531
PK--PF00224.26	2	0.0856531
ATG16--PF08614.16	2	0.0856531
DUF2207_C--PF20990.2	2	0.0856531
DUF6771--PF20561.3	2	0.0856531
Methyltransf_21--PF05050.17	2	0.0856531
DUF6973--PF22322.1	2	0.0856531
YbaB_DNA_bd--PF02575.21	2	0.0856531
LRR_10--PF18805.6	2	0.0856531
HisKA--PF00512.30	2	0.0856531
DUF1611--PF07755.16	2	0.0856531
Thiolase_C_1--PF22691.1	2	0.0856531
Trans_reg_dom--PF20109.4	2	0.0856531
Esterase--PF00756.25	2	0.0856531
YfhO--PF09586.15	2	0.0856531
GMC_oxred_C_1st--PF22500.1	2	0.0856531
HicA_toxin--PF07927.17	2	0.0856531
RicinB_lectin_2--PF14200.11	2	0.0856531
DnaD_N--PF21984.1	2	0.0856531
DUF3801--PF12687.12	2	0.0856531
Iron_permease--PF04120.17	2	0.0856531
PT-HINT--PF07591.16	2	0.0856531
LON_substr_bdg--PF02190.21	2	0.0856531
TPR_20--PF14561.11	2	0.0856531
DUF6878--PF21798.2	2	0.0856531
DUF6915--PF21866.1	2	0.0856531
DUF6117--PF19612.4	2	0.0856531
AAA_34--PF13872.11	2	0.0856531
CA109-like--PF15011.11	2	0.0856531
ABATE--PF07336.16	2	0.0856531
NIPSNAP--PF07978.18	2	0.0856531
Polbeta--PF18765.6	2	0.0856531
EipA--PF06577.17	2	0.0856531
CoiA--PF06054.16	2	0.0856531
DUF5625--PF18539.6	2	0.0856531
MrcB_N--PF12102.13	2	0.0856531
DUF1153--PF06627.16	2	0.0856531
AMP-binding_C_2--PF14535.11	2	0.0856531
Amidase_6--PF12671.12	2	0.0856531
RseC_MucC--PF04246.17	2	0.0856531
DS--PF01916.22	2	0.0856531
Phage_int_SAM_3--PF14659.11	2	0.0856531
NIT--PF08376.15	2	0.0856531
DUF5576--PF17739.6	2	0.0856531
ALIX_LYPXL_bnd--PF13949.11	2	0.0856531
AAA_25--PF13481.11	2	0.0856531
Apolipoprotein--PF01442.23	2	0.0856531
DUF1843--PF08898.15	2	0.0856531
Hemerythrin--PF01814.28	2	0.0856531
Retrotrans_gag--PF03732.22	2	0.0856531
Tannase--PF07519.16	2	0.0856531
Pyr_redox_3--PF13738.11	2	0.0856531
DUF6881--PF21812.2	2	0.0856531
PCC--PF03479.20	2	0.0856531
HGTP_anticodon2--PF12745.12	2	0.0856531
Hormone_3--PF00159.23	2	0.0856531
Tubulin_3--PF14881.11	2	0.0856531
NOC3p--PF07540.16	2	0.0856531
TetR_C_35--PF18556.6	2	0.0856531
MTES_1575--PF18741.6	2	0.0856531
BON--PF04972.22	2	0.0856531
SIS_2--PF13580.11	2	0.0856531
Cation_efflux--PF01545.26	2	0.0856531
NMO--PF03060.20	2	0.0856531
DLP_helical--PF18709.6	2	0.0856531
SseC--PF04888.17	2	0.0856531
Lactamase_B_2--PF12706.12	2	0.0856531
AadA_C--PF13427.11	2	0.0856531
NapD--PF03927.18	2	0.0856531
Gln-synt_C--PF00120.29	2	0.0856531
RdfA--PF21811.2	2	0.0856531
DUF4190--PF13828.11	2	0.0856531
XFP_N--PF09364.15	2	0.0856531
ROK--PF00480.25	2	0.0856531
Wzy_C--PF04932.20	2	0.0856531
FAP--PF07174.16	2	0.0856531
DUF4267--PF14087.11	2	0.0856531
PhdYeFM_antitox--PF02604.24	2	0.0856531
New_glue--PF21827.1	2	0.0856531
NfeD--PF01957.23	2	0.0856531
Abdominal-A--PF12407.13	2	0.0856531
SQHop_cyclase_C--PF13243.11	2	0.0856531
Laminin_II--PF06009.18	2	0.0856531
ARPP-1--PF20208.3	2	0.0856531
NrtR_WHD--PF21906.1	2	0.0856531
TNT--PF14021.11	2	0.0856531
PS_Dcarbxylase--PF02666.20	2	0.0856531
Phage_RBD_prop--PF21311.2	2	0.0856531
MltA--PF03562.22	2	0.0856531
Peptidase_C93--PF06035.16	2	0.0856531
PseudoU_synth_1--PF01416.25	2	0.0856531
Prenyltransf--PF01255.24	2	0.0856531
NTP_transf_3--PF12804.12	2	0.0856531
DEXQc_Suv3--PF22527.1	2	0.0856531
tRNA_U5-meth_tr--PF05958.16	2	0.0856531
GIDA--PF01134.27	2	0.0856531
Lum_binding--PF00677.22	2	0.0856531
MreC--PF04085.19	2	0.0856531
Acetyltransf_11--PF13720.11	2	0.0856531
FabA--PF07977.18	2	0.0856531
LTXXQ--PF07813.17	2	0.0856531
Endonuclease_NS--PF01223.28	2	0.0856531
DUF2937--PF11157.13	2	0.0856531
PAP_PilO--PF06864.17	2	0.0856531
APP_E2--PF12925.12	2	0.0856531
DUF2605--PF10792.14	2	0.0856531
Ntox34--PF15606.11	2	0.0856531
PEMT--PF04191.18	2	0.0856531
DUF2474--PF10617.14	2	0.0856531
DUF6691--PF20398.3	2	0.0856531
Sulf_transp--PF04143.19	2	0.0856531
Redoxin--PF08534.15	2	0.0856531
zf-NADH-PPase--PF09297.16	2	0.0856531
ZZ--PF00569.22	2	0.0856531
Peptidase_M7--PF02031.21	2	0.0856531
TAT_signal--PF10518.14	2	0.0856531
Ank--PF00023.35	2	0.0856531
Yae1_N--PF09811.14	2	0.0856531
ThiS--PF02597.25	2	0.0856531
CHASE3--PF05227.18	2	0.0856531
SLT_L--PF14718.11	2	0.0856531
HTH_6--PF01418.22	2	0.0856531
HpcH_HpaI--PF03328.19	2	0.0856531
DUF3800--PF12686.12	2	0.0856531
Cas_Csm6_HEPN--PF09659.15	2	0.0856531
Phage_fiber_2--PF03406.18	2	0.0856531
AbiJ_NTD4--PF18863.6	2	0.0856531
RE_Eco29kI--PF09517.15	2	0.0856531
HTH_12--PF08461.15	2	0.0856531
DUF5420--PF17457.7	2	0.0856531
DUF5824--PF19141.5	2	0.0856531
VbhA--PF18495.6	2	0.0856531
RexA--PF15969.10	2	0.0856531
DUF4056--PF13265.11	2	0.0856531
RP-C--PF03428.18	2	0.0856531
DUF349--PF03993.17	2	0.0856531
LPMO_10--PF03067.20	2	0.0856531
ROS_MUCR--PF05443.16	2	0.0856531
PemK_toxin--PF02452.22	2	0.0856531
KfrA_N--PF11740.13	2	0.0856531
Terminase_6N--PF03237.20	2	0.0856531
Holin_2-3--PF13272.11	2	0.0856531
MethyltransfD12--PF02086.20	2	0.0856531
DUF3102--PF11300.13	2	0.0856531
DUF3164--PF11363.13	2	0.0856531
zf-LITAF-like--PF10601.14	2	0.0856531
DUF5679--PF18930.5	2	0.0856531
TetR_C_30--PF17939.6	2	0.0856531
Acatn--PF13000.12	2	0.0856531
RXLR_WY--PF18634.6	2	0.0856531
PSY3--PF16836.10	2	0.0856531
GCN5L1--PF06320.18	2	0.0856531
DUF6547--PF20184.3	2	0.0856531
DUF4203--PF13886.11	2	0.0856531
A_thal_3526--PF09713.15	2	0.0856531
Aminoglyc_resit--PF10706.14	2	0.0856531
DUF1389--PF07146.16	2	0.0856531
BtpA--PF03437.20	2	0.0856531
MtlR--PF05068.17	2	0.0856531
Baculo_gp41--PF04700.17	2	0.0856531
V-SNARE--PF05008.20	2	0.0856531
DUF1266--PF06889.16	2	0.0856531
Invasin_D3--PF09134.15	2	0.0856531
SSF--PF00474.22	2	0.0856531
C19orf12--PF20721.2	2	0.0856531
PEP-utilizers_C--PF02896.23	2	0.0856531
EMC1_C--PF07774.18	2	0.0856531
pAdhesive_11--PF20596.3	2	0.0856531
NikA-like--PF21983.1	2	0.0856531
RBDV_coat--PF06593.16	2	0.0856531
Lipocalin_2--PF08212.17	2	0.0856531
Entericidin--PF08085.16	2	0.0856531
Elong-fact-P_C--PF09285.16	2	0.0856531
YjeJ--PF15922.10	2	0.0856531
DUF4156--PF13698.11	2	0.0856531
Cpn60_TCP1--PF00118.29	2	0.0856531
Cpn10--PF00166.26	2	0.0856531
FxsA--PF04186.18	2	0.0856531
DcuA_DcuB--PF03605.19	2	0.0856531
YjhX_toxin--PF09857.14	2	0.0856531
Transcrip_reg--PF01709.25	2	0.0856531
Reovirus_L2_4th--PF21062.2	2	0.0856531
CATRA-N--PF20269.3	2	0.0856531
Cut8--PF08559.15	2	0.0856531
Sgf11--PF08209.16	2	0.0856531
Pmp3--PF01679.22	2	0.0856531
McrBC--PF10117.14	2	0.0856531
Noelin-1--PF12308.13	2	0.0856531
HTH_24--PF13412.11	2	0.0856531
Terminase_4--PF05119.17	2	0.0856531
UPF0547--PF10571.14	2	0.0856531
DUF4468--PF14730.11	2	0.0856531
UPF0113_N--PF17833.6	2	0.0856531
Peripla_BP_4--PF13407.11	2	0.0856531
DUF4874--PF16173.10	2	0.0856531
DNA_III_psi--PF03603.18	2	0.0856531
DUF5858--PF19176.5	2	0.0856531
Methyltransf_31--PF13847.11	2	0.0856531
SpoIIE--PF07228.17	2	0.0856531
LacZ_4--PF16353.10	2	0.0856531
MLTD_N--PF06474.17	2	0.0856531
LutB_C--PF11870.13	2	0.0856531
PG_binding_1--PF01471.23	2	0.0856531
Rv2525c_GlyHyd-like--PF08924.16	2	0.0856531
tRNA-synt_1b--PF00579.30	2	0.0856531
Xre-like-HTH--PF20432.3	2	0.0856531
Ppx-GppA--PF02541.21	2	0.0856531
TPR_MLP1_2--PF07926.17	2	0.0856531
PP-binding--PF00550.30	2	0.0856531
Glyco_transf_61--PF04577.19	2	0.0856531
SDF--PF00375.23	2	0.0856531
Imp-YgjV--PF10688.14	2	0.0856531
GD_AH_C--PF20629.2	2	0.0856531
UxaC--PF02614.19	2	0.0856531
SecD-TM1--PF13721.11	2	0.0856531
DUF1090--PF06476.17	2	0.0856531
DUF883_C--PF19029.5	2	0.0856531
YqjK--PF13997.11	2	0.0856531
GABP-alpha--PF11620.13	2	0.0856531
PTSIIA_gutA--PF03829.18	2	0.0856531
Peripla_BP_2--PF01497.23	2	0.0856531
DUF5713--PF18977.5	2	0.0856531
YdgH_BhsA-like--PF07338.18	2	0.0856531
LMWSLP_N--PF12211.13	2	0.0856531
GAPES1--PF17155.9	2	0.0856531
DUF2635--PF10948.13	2	0.0856531
Phage_sheath_1--PF04984.19	2	0.0856531
Tail_tube--PF10618.14	2	0.0856531
DUF4376--PF14301.11	2	0.0856531
phage_tail_N--PF08400.15	2	0.0856531
MGAT2--PF05060.19	2	0.0856531
Spectrin--PF00435.26	2	0.0856531
14-3-3--PF00244.25	2	0.0856531
Mu-like_Pro--PF10123.14	2	0.0856531
DUF935--PF06074.17	2	0.0856531
DUF2570--PF10828.13	2	0.0856531
DDE_2--PF02914.20	2	0.0856531
Spidroin_MaSp--PF11260.13	2	0.0856531
DksA_N--PF21157.2	2	0.0856531
zinc_ribbon_2--PF13240.11	2	0.0856531
Trp_syntA--PF00290.25	2	0.0856531
Ivy--PF08816.16	2	0.0856531
OrfB_Zn_ribbon--PF07282.16	2	0.0856531
ARS2--PF04959.18	2	0.0856531
MUG113--PF13455.11	2	0.0856531
MC8--PF20295.3	2	0.0856531
FA_hydroxylase--PF04116.18	2	0.0856531
Lycopene_cycl--PF05834.17	2	0.0856531
UDPGT--PF00201.23	2	0.0856531
F420_oxidored--PF03807.22	2	0.0856531
PhageMin_Tail--PF10145.14	2	0.0856531
Phage_P2_GpE--PF06528.17	2	0.0856531
TPR_1--PF00515.33	2	0.0856531
DUF1948--PF09185.15	2	0.0856531
EcoR124_C--PF12008.13	2	0.0856531
nSTAND1--PF20703.2	2	0.0856531
Endostatin--PF06482.16	2	0.0856531
UDG--PF03167.24	2	0.0856531
HEPN_MAE_28990--PF18737.6	2	0.0856531
DUF6740--PF20525.3	2	0.0856531
YCII--PF03795.19	2	0.0856531
ApbA_C--PF08546.16	2	0.0856531
ACP_syn_III_C--PF08541.15	2	0.0856531
DUF6461--PF20062.4	2	0.0856531
RNase_II_C_S1--PF18614.6	2	0.0856531
Rick_17kDa_Anti--PF05433.20	2	0.0856531
DUF4383--PF14325.11	2	0.0856531
Asp23--PF03780.18	2	0.0856531
DUF1963--PF09234.15	2	0.0856531
Questin_oxidase--PF14027.11	2	0.0856531
Aminotran_4--PF01063.24	2	0.0856531
DDE_Tnp_ISAZ013--PF07592.16	2	0.0856531
HTH_OrfB_IS605--PF12323.13	2	0.0856531
PaaX--PF07848.17	2	0.0856531
MCC_alpha_BT--PF21139.2	2	0.0856531
ATP_bind_1--PF03029.22	2	0.0856531
Smoa_sbd--PF17885.6	2	0.0856531
TetR_C_46--PF21943.1	2	0.0856531
ATP-grasp_4--PF13535.11	2	0.0856531
DoxX_2--PF13564.11	2	0.0856531
VMAP-M0--PF19916.4	2	0.0856531
Spore_III_AB--PF09548.15	2	0.0856531
PEN-2--PF10251.14	2	0.0856531
B12-binding--PF02310.24	2	0.0856531
DUF4231--PF14015.11	2	0.0856531
DUF6468--PF20072.4	2	0.0856531
DUF2613--PF11021.13	2	0.0856531
DUF1206--PF06724.16	2	0.0856531
DMRT5_DMB--PF20624.3	2	0.0856531
ANTAR--PF03861.19	2	0.0856531
CarD_TRCF_RID--PF02559.21	2	0.0856531
CyanoTRADDas_TM--PF20712.2	2	0.0856531
MBG_3--PF18887.5	2	0.0856531
Fibre_HD--PF22183.1	2	0.0856531
RecG_wedge--PF17191.9	2	0.0856531
GlutR_N--PF05201.20	2	0.0856531
LolB--PF03550.19	2	0.0856531
Pribosyltran_N--PF13793.11	2	0.0856531
Pept_tRNA_hydro--PF01195.24	2	0.0856531
PDZ_3--PF17815.6	2	0.0856531
GYF_2--PF14237.11	2	0.0856531
Glyco_transf_9--PF01075.22	2	0.0856531
5-FTHF_cyc-lig--PF01812.25	2	0.0856531
Caudo_bapla_N--PF20747.2	2	0.0856531
GREB1_C--PF20267.3	2	0.0856531
AAA_29--PF13555.11	2	0.0856531
DASH_Spc19--PF08287.16	2	0.0856531
CENP-H--PF05837.17	2	0.0856531
Potyvirid-P3--PF13608.11	2	0.0856531
DUF1697--PF08002.16	2	0.0856531
VSG_B--PF13206.11	2	0.0856531
Lebercilin--PF15619.11	2	0.0856531
RnlA-toxin_DBD--PF19034.5	2	0.0856531
MoCoBD_2--PF20256.3	2	0.0856531
Fer2_2--PF01799.25	2	0.0856531
TOP_N--PF19310.4	2	0.0856531
Acetyltransf_10--PF13673.12	2	0.0856531
Med9--PF07544.18	2	0.0856531
Sec7-like_HDS--PF09324.15	2	0.0856531
DUF554--PF04474.17	2	0.0856531
Nuc_H_symport--PF03825.21	2	0.0856531
Mltc_N--PF11873.13	2	0.0856531
Methyltransf_4--PF02390.22	2	0.0856531
YggL_50S_bp--PF04320.19	2	0.0856531
DUF1202--PF06717.16	2	0.0856531
DUF167--PF02594.21	2	0.0856531
YGGT--PF02325.22	2	0.0856531
RuvX--PF03652.20	2	0.0856531
SNase--PF00565.22	2	0.0856531
VapB_antitoxin--PF09957.14	2	0.0856531
DUF4229--PF14012.11	2	0.0856531
SMC_ScpB--PF04079.21	2	0.0856531
DUF1403--PF07183.16	2	0.0856531
G_glu_transpept--PF01019.26	2	0.0856531
YfjS_YafY--PF20494.3	2	0.0856531
Peptidase_M74--PF03411.18	2	0.0856531
PBP--PF01161.25	2	0.0856531
PBECR2--PF18810.6	2	0.0856531
HEPN_RiboL-PSP--PF18735.6	2	0.0856531
GerPE--PF10970.13	2	0.0856531
Taeniidae_ag--PF05596.16	2	0.0856531
PdxA--PF04166.17	2	0.0856531
MaAIMP_sms--PF16951.10	2	0.0856531
B12-binding_2--PF02607.22	2	0.0856531
DUF6867--PF21741.2	2	0.0856531
Cortexin--PF11057.13	2	0.0856531
DUF1232--PF06803.17	2	0.0856531
DUF1684--PF07920.16	2	0.0856531
Nt_Gln_amidase--PF09764.14	2	0.0856531
ArnR1-like_WHD--PF22166.1	2	0.0856531
DNA_gyraseB--PF00204.30	2	0.0856531
DNA_pol3_beta_2--PF02767.21	2	0.0856531
Bac_DnaA--PF00308.23	2	0.0856531
C4bp_oligo--PF18453.6	2	0.0856531
Thump_like--PF18096.6	2	0.0856531
PmbA_TldD_3rd--PF19289.4	2	0.0856531
Cdc6-ORC-like_ATPase_lid--PF22606.1	2	0.0856531
Lipoprotein_7--PF01540.21	2	0.0856531
Phage_XkdX--PF09693.15	2	0.0856531
DUF5805--PF19121.5	2	0.0856531
Trypco1--PF19493.4	2	0.0856531
cREC_REC--PF20274.3	2	0.0856531
ptaRNA1_toxin--PF12703.12	2	0.0856531
Cep57_MT_bd--PF06657.18	2	0.0856531
Vps16_C--PF04840.17	2	0.0856531
CshA_NR2--PF18651.6	2	0.0856531
DUF6016--PF19480.4	2	0.0856531
DUF2513--PF10711.14	1	0.0428266
Trp_repressor--PF01371.24	1	0.0428266
DUF6957--PF22275.1	1	0.0428266
DUF2203--PF09969.14	1	0.0428266
DUF4316--PF14195.11	1	0.0428266
TIR_3--PF18567.6	1	0.0428266
Toprim_4--PF13662.11	1	0.0428266
Sod_Fe_C--PF02777.23	1	0.0428266
Na_H_antiporter--PF03553.19	1	0.0428266
DUF2279--PF10043.14	1	0.0428266
MotY_N--PF18393.6	1	0.0428266
Gpr1_Fun34_YaaH--PF01184.24	1	0.0428266
ApbE--PF02424.20	1	0.0428266
MgtE--PF01769.21	1	0.0428266
CALCOCO1--PF07888.16	1	0.0428266
Spc7--PF08317.16	1	0.0428266
YLDV-IL18BP-like--PF22009.1	1	0.0428266
Syntaxin_2--PF14523.11	1	0.0428266
DUF5344--PF17279.7	1	0.0428266
zf-TFIIB--PF13453.11	1	0.0428266
MksE--PF21980.1	1	0.0428266
ALP_N--PF17989.6	1	0.0428266
MobI--PF19456.4	1	0.0428266
MPH2--PF20675.2	1	0.0428266
Met_gamma_lyase--PF06838.16	1	0.0428266
TcaA_2nd--PF22813.1	1	0.0428266
RuvB_N--PF05496.17	1	0.0428266
NifQ--PF04891.17	1	0.0428266
PurT_C--PF21244.2	1	0.0428266
DUF3325--PF11804.13	1	0.0428266
Trigger_N--PF05697.18	1	0.0428266
CLP_protease--PF00574.28	1	0.0428266
Pyocin_S--PF06958.17	1	0.0428266
DUF2195--PF09961.14	1	0.0428266
Exotox-A_bind--PF09101.16	1	0.0428266
UPF0259--PF06790.16	1	0.0428266
HI0933_like--PF03486.19	1	0.0428266
PIR1-like_C--PF22799.1	1	0.0428266
TRADD_N--PF09034.15	1	0.0428266
Peptidase_C4--PF00863.24	1	0.0428266
TatD_DNase--PF01026.26	1	0.0428266
DapB_C--PF05173.19	1	0.0428266
DnaJ_C--PF01556.23	1	0.0428266
CRISPR_Cas6_N--PF19308.4	1	0.0428266
TrmB--PF01978.24	1	0.0428266
CATASP--PF20271.3	1	0.0428266
Sulfatase--PF00884.28	1	0.0428266
Arfaptin--PF06456.18	1	0.0428266
SRA1--PF07304.16	1	0.0428266
KdpA--PF03814.20	1	0.0428266
E1-E2_ATPase--PF00122.25	1	0.0428266
KdpC--PF02669.20	1	0.0428266
ALO--PF04030.19	1	0.0428266
POPLD--PF08170.17	1	0.0428266
Sos7--PF20882.2	1	0.0428266
DUF2627--PF11118.13	1	0.0428266
Asp_Glu_race--PF01177.27	1	0.0428266
F-actin_cap_A--PF01267.22	1	0.0428266
COG3_N--PF04136.20	1	0.0428266
DUF6573--PF20213.3	1	0.0428266
MTR4-like_stalk--PF21408.2	1	0.0428266
Csm4_C--PF17953.6	1	0.0428266
Apc13p--PF05839.16	1	0.0428266
AOX--PF01786.22	1	0.0428266
putAbiC--PF16872.10	1	0.0428266
Tautomerase--PF01361.26	1	0.0428266
NAD_kinase--PF01513.26	1	0.0428266
GDC-P--PF02347.21	1	0.0428266
DUF1192--PF06698.16	1	0.0428266
Peripla_BP_5--PF13433.11	1	0.0428266
HAMP--PF00672.30	1	0.0428266
HemY_N--PF07219.18	1	0.0428266
GtrA--PF04138.19	1	0.0428266
PetL--PF05115.19	1	0.0428266
NHase_beta_N--PF21006.2	1	0.0428266
NHase_alpha--PF02979.21	1	0.0428266
Phenol_MetA_deg--PF13557.11	1	0.0428266
Dehydratase_hem--PF13816.11	1	0.0428266
DUF1254--PF06863.17	1	0.0428266
DUF6130--PF19625.4	1	0.0428266
DUF3139--PF11337.13	1	0.0428266
Chap-C--PF22554.1	1	0.0428266
DUF1515--PF07439.16	1	0.0428266
Ead_Ea22--PF13935.11	1	0.0428266
HTH_25--PF13413.11	1	0.0428266
DUF3783--PF12646.12	1	0.0428266
SNARE--PF05739.24	1	0.0428266
ABC_tran_CTD--PF16326.10	1	0.0428266
CxxCxxCC--PF03692.20	1	0.0428266
Put_DNA-bind_N--PF06971.18	1	0.0428266
Phage_pRha--PF09669.15	1	0.0428266
Cro--PF09048.15	1	0.0428266
Motilin_assoc--PF04643.17	1	0.0428266
Monooxy_af470-like--PF13826.11	1	0.0428266
Gag_spuma_N--PF03276.19	1	0.0428266
DUF1652--PF07865.16	1	0.0428266
Glutaminase--PF04960.20	1	0.0428266
HEPN_Swt1--PF18731.6	1	0.0428266
Metal_hydrol--PF10118.14	1	0.0428266
crAss001_48--PF21825.1	1	0.0428266
Glyco_hydro_32N--PF00251.25	1	0.0428266
BBS2_C--PF14782.11	1	0.0428266
HlyIII--PF03006.25	1	0.0428266
FG-GAP_3--PF13517.11	1	0.0428266
DUF2301--PF10063.14	1	0.0428266
DUF6923--PF21959.1	1	0.0428266
DUF3953--PF13129.11	1	0.0428266
YkyA--PF10368.14	1	0.0428266
EAP30--PF04157.21	1	0.0428266
Flagellin_N--PF00669.25	1	0.0428266
AmyA-A_glucT_m--PF09094.16	1	0.0428266
bMG10--PF17973.6	1	0.0428266
Endosulfine--PF04667.22	1	0.0428266
RyR--PF02026.21	1	0.0428266
DUF4282--PF14110.11	1	0.0428266
PhoR--PF11808.13	1	0.0428266
M20_dimer--PF07687.19	1	0.0428266
HTS--PF04204.21	1	0.0428266
Methyltransf_10--PF05971.17	1	0.0428266
YgjP-like--PF01863.22	1	0.0428266
GP3_package--PF16677.10	1	0.0428266
Penicillinase_R--PF03965.21	1	0.0428266
GtfA_EBD--PF22145.1	1	0.0428266
Phage_Gp111--PF07410.16	1	0.0428266
MWFE--PF15879.10	1	0.0428266
PH_14--PF17787.6	1	0.0428266
CEBP1_N--PF16368.10	1	0.0428266
DUF1878--PF08963.15	1	0.0428266
LDcluster4--PF18306.6	1	0.0428266
Glyco_hydro_28--PF00295.22	1	0.0428266
Glyco_hydro_3--PF00933.26	1	0.0428266
E1_dh--PF00676.25	1	0.0428266
Transket_pyr--PF02779.29	1	0.0428266
PhoX--PF05787.18	1	0.0428266
HBM--PF16591.10	1	0.0428266
DUF6247--PF19760.4	1	0.0428266
GGDEF_2--PF17853.6	1	0.0428266
TetR_C_44--PF21776.2	1	0.0428266
RecX_HTH1--PF21982.1	1	0.0428266
CoV_S1_C--PF19209.5	1	0.0428266
DUF6353--PF19880.4	1	0.0428266
PelD_GGDEF--PF16963.10	1	0.0428266
GIY_YIG_2--PF20815.2	1	0.0428266
DUF1800--PF08811.16	1	0.0428266
VanZ--PF04892.17	1	0.0428266
PrgI--PF12666.12	1	0.0428266
DUF3644--PF12358.13	1	0.0428266
DZR_2--PF18912.5	1	0.0428266
TrwB_AAD_bind--PF10412.14	1	0.0428266
Peptidase_C39_2--PF13529.11	1	0.0428266
Na_Ala_symp--PF01235.22	1	0.0428266
MeaB--PF03308.21	1	0.0428266
CHB_HEX_C_1--PF13290.11	1	0.0428266
Cys_box--PF17869.6	1	0.0428266
DUF6223--PF19733.4	1	0.0428266
DUF6900--PF21841.1	1	0.0428266
EXOC6_Sec15_N--PF20651.2	1	0.0428266
US2--PF02476.20	1	0.0428266
RNA_pol_Rpb1_1--PF04997.17	1	0.0428266
Methyltr_RsmB-F--PF01189.22	1	0.0428266
DUF4390--PF14334.11	1	0.0428266
CsoSCA_cat--PF20686.2	1	0.0428266
TMEM40--PF15817.10	1	0.0428266
DUF3995--PF13160.11	1	0.0428266
DmmA-like_C--PF22289.1	1	0.0428266
ORF126-like--PF22425.1	1	0.0428266
DUF6225--PF19735.4	1	0.0428266
DUF1657--PF07870.16	1	0.0428266
GvpK--PF05121.17	1	0.0428266
TonB_N--PF16031.10	1	0.0428266
QCR10--PF09796.14	1	0.0428266
Trypco2--PF19631.4	1	0.0428266
TBD--PF12845.12	1	0.0428266
DUF5655--PF18899.5	1	0.0428266
GPS2_interact--PF15784.10	1	0.0428266
PseudoU_synth_2--PF00849.27	1	0.0428266
Mg_trans_NIPA--PF05653.19	1	0.0428266
GyrB_insert--PF18053.6	1	0.0428266
TPPII_C--PF12583.13	1	0.0428266
NamZ_N--PF07075.16	1	0.0428266
Vps36-NZF-N--PF16988.10	1	0.0428266
DUF6203--PF19706.4	1	0.0428266
Pyridoxal_deC--PF00282.24	1	0.0428266
GDP_Man_Dehyd--PF16363.10	1	0.0428266
NTP_transferase--PF00483.28	1	0.0428266
DUF4567--PF15131.11	1	0.0428266
SUKH_6--PF14568.11	1	0.0428266
Lys_Orn_oxgnase--PF13434.11	1	0.0428266
DUF3280--PF11684.13	1	0.0428266
tRNA-synt_1_2--PF13603.11	1	0.0428266
Pep_deformylase--PF01327.26	1	0.0428266
NmrA--PF05368.18	1	0.0428266
Caa3_CtaG--PF09678.15	1	0.0428266
DUF1330--PF07045.16	1	0.0428266
Melibiase--PF02065.23	1	0.0428266
GatZ_KbaZ-like--PF08013.16	1	0.0428266
NTP_transf_6--PF06042.16	1	0.0428266
DUF6244--PF19757.4	1	0.0428266
CdiA_C--PF18451.6	1	0.0428266
DUF6297--PF19814.4	1	0.0428266
PolC_DP2--PF03833.18	1	0.0428266
SAF--PF08666.17	1	0.0428266
SlyX--PF04102.17	1	0.0428266
DUF6416--PF19980.4	1	0.0428266
THB--PF18362.6	1	0.0428266
Sulfotransfer_3--PF13469.11	1	0.0428266
ADH_N_2--PF16884.10	1	0.0428266
Rv2466c-like--PF22234.1	1	0.0428266
Cupin_3--PF05899.17	1	0.0428266
GAIN--PF16489.10	1	0.0428266
Bromo_TP--PF07524.18	1	0.0428266
PSD2--PF07624.16	1	0.0428266
DUF5955--PF19380.4	1	0.0428266
TAL_effector--PF03377.18	1	0.0428266
THAP4_heme-bd--PF08768.16	1	0.0428266
Ferritin-like--PF12902.12	1	0.0428266
LodA_N--PF17990.6	1	0.0428266
DUF4595--PF15283.11	1	0.0428266
LigXa_C--PF19301.4	1	0.0428266
DUF6519--PF20129.4	1	0.0428266
DUF4280--PF14107.11	1	0.0428266
CIS_tube--PF19266.4	1	0.0428266
DUF7032--PF23005.1	1	0.0428266
TraD--PF06412.16	1	0.0428266
TRI12--PF06609.18	1	0.0428266
DUF3877--PF12993.12	1	0.0428266
OLD-like_TOPRIM--PF20469.3	1	0.0428266
DRL_cat--PF21135.2	1	0.0428266
L27_1--PF09058.15	1	0.0428266
DUF2848--PF11010.13	1	0.0428266
DUF2523--PF10734.14	1	0.0428266
QueF--PF14489.11	1	0.0428266
PHB_acc_N--PF07879.16	1	0.0428266
RNase_PH--PF01138.26	1	0.0428266
Ribosomal_S15--PF00312.27	1	0.0428266
RBFA--PF02033.23	1	0.0428266
IF-2--PF11987.13	1	0.0428266
NusA_N--PF08529.16	1	0.0428266
RimP_N--PF02576.22	1	0.0428266
CRS1_YhbY--PF01985.26	1	0.0428266
YiiM_3-alpha--PF03475.19	1	0.0428266
DUF5954--PF19379.4	1	0.0428266
TrwC--PF08751.16	1	0.0428266
Hex_IIIa--PF02455.21	1	0.0428266
Alpha_L_fucos--PF01120.22	1	0.0428266
Beta-AFase-like_GH127_cat--PF07944.17	1	0.0428266
Proteasome--PF00227.31	1	0.0428266
FAD_oxidored--PF12831.12	1	0.0428266
tRNA_synt_2f--PF02092.22	1	0.0428266
HopJ--PF08888.16	1	0.0428266
USP7_ICP0_bdg--PF12436.13	1	0.0428266
C1q--PF00386.26	1	0.0428266
UPF0147--PF03685.18	1	0.0428266
tRNA_Me_trans--PF03054.21	1	0.0428266
PAS_7--PF12860.12	1	0.0428266
T4SS--PF07996.16	1	0.0428266
Transglut_core3--PF13471.11	1	0.0428266
HSDR_N--PF04313.19	1	0.0428266
DUF7005--PF22541.1	1	0.0428266
CBM_5_12--PF02839.19	1	0.0428266
TrAA12--PF22807.1	1	0.0428266
Cohesin--PF00963.23	1	0.0428266
Excalibur--PF05901.16	1	0.0428266
S1--PF00575.28	1	0.0428266
Se-cys_synth_N--PF12390.13	1	0.0428266
DUF5953--PF19378.4	1	0.0428266
Peptidase_M19--PF01244.26	1	0.0428266
DUF2269--PF10027.14	1	0.0428266
PIN_3--PF13470.11	1	0.0428266
Peptidase_M28--PF04389.22	1	0.0428266
DUF6879--PF21806.2	1	0.0428266
SCNM1_acidic--PF15805.10	1	0.0428266
Calci_bind_CcbP--PF11535.13	1	0.0428266
PLAT--PF01477.28	1	0.0428266
Fer4--PF00037.32	1	0.0428266
FAA_hydrolase_N--PF09298.16	1	0.0428266
Cytochrom_B559a--PF00284.25	1	0.0428266
Nramp--PF01566.23	1	0.0428266
Disulph_isomer--PF06491.16	1	0.0428266
Clp_N--PF02861.25	1	0.0428266
DUF6338--PF19865.4	1	0.0428266
YqiJ_N--PF21001.2	1	0.0428266
MauE--PF07291.16	1	0.0428266
OMP_b-brl_3--PF14905.11	1	0.0428266
3keto-disac_hyd--PF06439.17	1	0.0428266
ThuA--PF06283.16	1	0.0428266
TonB_C--PF03544.19	1	0.0428266
RsmJ--PF04378.18	1	0.0428266
ACT_5--PF13710.11	1	0.0428266
Vps5--PF09325.15	1	0.0428266
ADD_DNMT3--PF17980.6	1	0.0428266
PMT_2--PF13231.11	1	0.0428266
Cass2--PF14526.11	1	0.0428266
DUF6153--PF19650.4	1	0.0428266
T2SSC--PF11356.13	1	0.0428266
DMT_6--PF04342.17	1	0.0428266
DUF6604--PF20253.3	1	0.0428266
FecCD--PF01032.23	1	0.0428266
Big_3--PF07523.17	1	0.0428266
Abi_2--PF07751.16	1	0.0428266
DUF6174--PF19671.4	1	0.0428266
Spermine_synth--PF01564.22	1	0.0428266
Gly_transporter--PF03458.18	1	0.0428266
DUF6907--PF21848.1	1	0.0428266
Orthopox_A47--PF06334.16	1	0.0428266
CwsA--PF10814.13	1	0.0428266
Glyco_hydro_92--PF07971.17	1	0.0428266
GTP_cyclohydro2--PF00925.25	1	0.0428266
LPG_synthase_TM--PF03706.18	1	0.0428266
Chromate_transp--PF02417.20	1	0.0428266
DUF456--PF04306.18	1	0.0428266
Ribosomal_L36--PF00444.23	1	0.0428266
DUF1036--PF06282.16	1	0.0428266
DUF4147--PF13660.11	1	0.0428266
GapR_DNA-bd--PF10073.14	1	0.0428266
ABC_sub_bind--PF04392.17	1	0.0428266
dCache_1--PF02743.23	1	0.0428266
Phage_DsbA--PF11126.13	1	0.0428266
ACT_PSP_2--PF21086.2	1	0.0428266
ArdcN--PF08401.16	1	0.0428266
Trm112p--PF03966.21	1	0.0428266
pAdhesive_15--PF20597.3	1	0.0428266
Telomere_reg-2--PF10193.14	1	0.0428266
ParD_like--PF11903.13	1	0.0428266
POLH-Rev1_HhH--PF21704.2	1	0.0428266
MlaA--PF04333.18	1	0.0428266
CNNM--PF01595.25	1	0.0428266
tRNA_bind--PF01588.25	1	0.0428266
GATase_2--PF00310.26	1	0.0428266
Fer4_20--PF14691.11	1	0.0428266
3Beta_HSD--PF01073.24	1	0.0428266
Tex_N--PF09371.15	1	0.0428266
DUF3922--PF13059.11	1	0.0428266
DUF4982--PF16355.10	1	0.0428266
Imm10--PF15588.11	1	0.0428266
DUF6285--PF19802.4	1	0.0428266
CnrY--PF17524.7	1	0.0428266
PH_TFIIH--PF08567.16	1	0.0428266
Lactonase--PF10282.14	1	0.0428266
DUF4774--PF15999.10	1	0.0428266
RIP--PF00161.24	1	0.0428266
DUF6541--PF20176.3	1	0.0428266
Fpg-like_C--PF21218.2	1	0.0428266
zf-BED--PF02892.20	1	0.0428266
FtsX_ECD--PF18075.6	1	0.0428266
TetR_C_14--PF17754.6	1	0.0428266
Per3-like_PAS-A--PF21353.2	1	0.0428266
YqiJ_OB--PF07290.16	1	0.0428266
Flot--PF15975.10	1	0.0428266
LPD30--PF18850.6	1	0.0428266
zf-Mss51--PF13824.11	1	0.0428266
UPF0047--PF01894.22	1	0.0428266
DUF4136--PF13590.11	1	0.0428266
SecA_DEAD--PF07517.19	1	0.0428266
ArgJ--PF01960.23	1	0.0428266
Phosphoesterase--PF04185.19	1	0.0428266
Peptidase_M75--PF09375.15	1	0.0428266
PSV_ORF131-like_dom--PF22415.1	1	0.0428266
Herpes_ORF11--PF04797.18	1	0.0428266
TraP--PF07296.16	1	0.0428266
DUF5353--PF17304.7	1	0.0428266
Strep_his_triad--PF04270.18	1	0.0428266
DUF2990--PF11693.13	1	0.0428266
DUF5079--PF16882.10	1	0.0428266
PUA--PF01472.25	1	0.0428266
ChrB_C--PF09828.14	1	0.0428266
DUF6415--PF19979.4	1	0.0428266
RasGAP--PF00616.24	1	0.0428266
CobD_Cbib--PF03186.18	1	0.0428266
DUF6264--PF19779.4	1	0.0428266
Inos-1-P_synth--PF01658.22	1	0.0428266
MutS_I--PF01624.25	1	0.0428266
CPL1-like--PF21671.2	1	0.0428266
DUF6374--PF19901.4	1	0.0428266
GATase1_like--PF07090.16	1	0.0428266
Sbt_1--PF05982.17	1	0.0428266
DUF982--PF06169.17	1	0.0428266
DUF6074--PF19551.4	1	0.0428266
RecC_C--PF17946.6	1	0.0428266
EspA_EspE--PF18879.5	1	0.0428266
Rhomboid_2--PF20401.3	1	0.0428266
DUF3533--PF12051.13	1	0.0428266
zf_C2H2_ZHX--PF18387.6	1	0.0428266
Cytochrom_C_asm--PF01578.25	1	0.0428266
SRP54--PF00448.27	1	0.0428266
CNP1--PF08750.16	1	0.0428266
GTP1_OBG--PF01018.27	1	0.0428266
Ribosomal_L27--PF01016.24	1	0.0428266
Ribosomal_L21p--PF00829.26	1	0.0428266
TM1266-like--PF21699.2	1	0.0428266
DUF6279--PF19795.4	1	0.0428266
HAMP_2--PF18947.5	1	0.0428266
AppA_SCHIC--PF21966.1	1	0.0428266
Transp_cyt_pur--PF02133.20	1	0.0428266
DUF2568--PF10823.13	1	0.0428266
OpgC_C--PF10129.14	1	0.0428266
RsbRD_N--PF14361.11	1	0.0428266
DUF4172--PF13776.11	1	0.0428266
Spore_YpjB--PF09577.15	1	0.0428266
HTH_62--PF20552.3	1	0.0428266
CDC48_N--PF02359.23	1	0.0428266
DUF4630--PF15443.11	1	0.0428266
[truncated: 1,057 more rows]
